# Supplementary material for: N′-[4-(Dimethyl­amino)benzyl­idene]-3-hydroxy­benzohydrazide
Source: Acta Crystallogr Sect E Struct Rep Online. 2008 Jan 18;64(Pt 2):o471. doi: 10.1107/S160053680800130X (PMC2960467; doi:10.1107/S160053680800130X)
Supplement: Supplementary file 2 [file e-64-0o471-Isup2.hkl]

# 
# h,k,l, Fc-squared, Fo-squared, sigma(Fo-squared) and status flag 
# 
data_I
_shelx_title ' B in P2(1)/c' 
_shelx_refln_list_code          4 
_shelx_F_calc_maximum      190.80 
_exptl_crystal_F_000       600.00 
_reflns_d_resolution_high  0.7828 
 
loop_ 
 _symmetry_equiv_pos_as_xyz 
 'x, y, z' 
 '-x, y+1/2, -z+1/2' 
 '-x, -y, -z' 
 'x, -y-1/2, z-1/2' 
 
_cell_length_a    13.3970 
_cell_length_b     9.6630 
_cell_length_c    11.1830 
_cell_angle_alpha  90.000 
_cell_angle_beta  101.970 
_cell_angle_gamma  90.000 
 
_shelx_F_squared_multiplier     1.000 
 
loop_ 
 _refln_index_h 
 _refln_index_k 
 _refln_index_l 
 _refln_F_squared_calc 
 _refln_F_squared_meas 
 _refln_F_squared_sigma 
 _refln_observed_status 
   2   0   0        0.93       -0.48      0.32 o 
   3   0   0     2851.98     2841.26     38.00 o 
   4   0   0     3864.96     3852.23     51.46 o 
   5   0   0      473.70      478.02      6.78 o 
   6   0   0       97.47       81.51      1.57 o 
   7   0   0       47.11       43.21      1.36 o 
   8   0   0     2556.71     2687.35     36.32 o 
   9   0   0     1836.79     1919.05     32.92 o 
  10   0   0      545.62      560.75     10.51 o 
  11   0   0        6.65        7.36      0.68 o 
  12   0   0      129.63      136.53      5.11 o 
  13   0   0       90.13       93.34      4.26 o 
  14   0   0       24.59       24.04      2.39 o 
  15   0   0        8.24        8.23      1.75 o 
  16   0   0        9.36       10.50      2.22 o 
   1   1   0       82.07       67.00      0.91 o 
   2   1   0     5863.56     5642.18     53.86 o 
   3   1   0      354.73      351.62      3.54 o 
   4   1   0      455.10      468.10      4.65 o 
   5   1   0     1213.24     1296.72     12.47 o 
   6   1   0      248.78      246.27      3.52 o 
   7   1   0      155.18      147.87      2.83 o 
   8   1   0        0.01        0.08      0.26 o 
   9   1   0       17.79       22.60      0.62 o 
  10   1   0      265.34      269.73      3.16 o 
  11   1   0       57.47       56.58      1.43 o 
  12   1   0      224.07      232.02      3.65 o 
  13   1   0       25.22       28.78      2.42 o 
  14   1   0        3.23        5.17      1.04 o 
  15   1   0        0.76        1.10      1.23 o 
  16   1   0        0.43       -0.23      1.14 o 
   0   2   0     1145.12     1220.54     16.48 o 
   1   2   0      147.61      158.00      1.84 o 
   2   2   0    12243.97    11671.41    124.32 o 
   3   2   0     6321.04     6593.79     62.22 o 
   4   2   0     2028.83     2012.91     19.17 o 
   5   2   0     2789.43     2969.96     28.17 o 
   6   2   0     2321.85     2533.96     24.14 o 
   7   2   0       75.11       83.20      1.19 o 
   8   2   0        5.09        5.25      0.33 o 
   9   2   0       34.90       27.94      0.95 o 
  10   2   0       29.90       27.47      0.94 o 
  11   2   0       73.77       77.42      1.71 o 
  12   2   0       47.88       48.10      1.39 o 
  13   2   0       35.82       39.68      1.63 o 
  14   2   0       69.64       68.21      2.69 o 
  15   2   0       20.92       27.14      1.97 o 
  16   2   0        2.18        0.00      1.28 o 
   1   3   0       71.97       80.51      1.04 o 
   2   3   0       84.19       82.55      1.07 o 
   3   3   0        3.70        5.32      0.27 o 
   4   3   0        3.81        2.33      0.27 o 
   5   3   0      664.99      750.28      7.45 o 
   6   3   0      153.94      141.43      1.75 o 
   7   3   0       25.12       23.54      0.79 o 
   8   3   0        5.64        6.78      0.39 o 
   9   3   0       70.62       75.61      2.49 o 
  10   3   0        7.64        5.87      0.56 o 
  11   3   0        5.00        5.80      0.61 o 
  12   3   0       11.59       11.16      0.80 o 
  13   3   0       42.89       40.58      1.40 o 
  14   3   0      120.56      128.52      3.16 o 
  15   3   0      100.52      100.37      3.57 o 
  16   3   0        3.13        2.64      1.55 o 
   0   4   0      248.50      261.05      4.01 o 
   1   4   0      268.16      248.72      3.01 o 
   2   4   0      315.05      323.97      3.44 o 
   3   4   0     2007.31     2157.25     20.64 o 
   4   4   0     1122.71     1267.66     12.32 o 
   5   4   0      622.55      622.39      6.31 o 
   6   4   0      389.61      415.53      4.42 o 
   7   4   0      394.81      386.71      4.19 o 
   8   4   0       25.86       20.72      1.57 o 
   9   4   0      145.61      137.96      2.44 o 
  10   4   0       79.63       76.84      1.73 o 
  11   4   0       82.56       64.21      2.06 o 
  12   4   0      113.63       99.86      2.19 o 
  13   4   0        5.09        4.71      0.74 o 
  14   4   0       27.62       29.23      1.37 o 
  15   4   0       38.82       39.53      1.95 o 
   1   5   0       68.87       68.30      1.18 o 
   2   5   0       52.07       47.83      0.87 o 
   3   5   0       47.98       57.98      0.98 o 
   4   5   0       50.20       49.00      0.90 o 
   5   5   0        0.44        0.40      0.22 o 
   6   5   0       54.06       52.78      1.41 o 
   7   5   0       35.01       39.04      1.15 o 
   8   5   0      125.44      115.71      2.18 o 
   9   5   0      176.53      184.64      3.08 o 
  10   5   0        6.28        6.71      0.70 o 
  11   5   0       53.49       46.56      1.46 o 
  12   5   0       22.84       19.51      1.07 o 
  13   5   0        3.21        4.41      0.74 o 
  14   5   0        0.47        1.11      0.74 o 
  15   5   0        4.43        4.62      1.04 o 
   0   6   0      170.91      180.35      3.18 o 
   1   6   0      113.26       99.44      1.46 o 
   2   6   0      136.61      136.48      1.84 o 
   3   6   0       39.61       33.18      0.78 o 
   4   6   0       17.88       16.74      0.59 o 
   5   6   0       40.81       41.93      0.92 o 
   6   6   0      139.77      130.81      2.33 o 
   7   6   0       28.47       35.00      1.88 o 
   8   6   0       18.37       18.73      0.93 o 
   9   6   0       75.73       52.13      1.49 o 
  10   6   0        0.26        0.83      0.53 o 
  11   6   0        6.63        6.77      0.96 o 
  12   6   0       90.29       85.32      3.45 o 
  13   6   0        0.21        0.79      0.68 o 
  14   6   0        0.99        0.62      0.74 o 
   1   7   0        0.60        1.37      0.32 o 
   2   7   0        6.20        7.71      0.48 o 
   3   7   0      123.84      128.78      1.86 o 
   4   7   0        0.02        0.27      0.32 o 
   5   7   0      187.10      189.81      3.11 o 
   6   7   0        0.99        0.75      0.43 o 
   7   7   0       43.84       40.46      1.30 o 
   8   7   0        1.29        0.87      0.49 o 
   9   7   0       12.11       11.70      0.89 o 
  10   7   0        4.51        3.88      0.87 o 
  11   7   0       13.62       11.08      0.96 o 
  12   7   0       18.31       17.55      1.20 o 
  13   7   0        4.39        5.03      0.93 o 
   0   8   0       68.16       61.84      1.75 o 
   1   8   0       58.29       55.42      1.54 o 
   2   8   0       42.40       40.45      1.12 o 
   3   8   0        6.44        6.84      0.56 o 
   4   8   0       67.65       65.54      1.64 o 
   5   8   0       11.23       13.58      1.06 o 
   6   8   0       98.94       90.78      2.05 o 
   7   8   0       32.47       30.13      1.24 o 
   8   8   0       43.45       47.41      1.53 o 
   9   8   0        7.25        7.48      0.87 o 
  10   8   0       11.28       11.54      1.05 o 
  11   8   0        4.02        3.98      1.25 o 
  12   8   0        9.91       12.43      1.76 o 
   1   9   0      141.72      141.71      2.67 o 
   2   9   0        2.89        3.41      0.60 o 
   3   9   0      391.58      392.67      8.30 o 
   4   9   0       47.68       43.53      3.13 o 
   5   9   0       40.63       40.06      2.04 o 
   6   9   0       97.70       95.01      3.26 o 
   7   9   0        1.08        2.83      0.91 o 
   8   9   0        0.84        1.78      0.89 o 
   9   9   0        0.63        0.86      0.90 o 
  10   9   0        2.53        3.26      2.73 o 
  11   9   0        4.31        5.51      1.60 o 
   0  10   0      518.96      525.69     10.58 o 
   1  10   0       17.41       18.53      1.10 o 
   2  10   0        0.51        2.11      0.91 o 
   3  10   0       19.76       23.14      1.74 o 
   4  10   0       17.93       21.29      2.52 o 
   5  10   0       29.67       35.56      2.10 o 
   6  10   0        5.00        4.96      1.31 o 
   7  10   0       27.02       26.09      2.07 o 
   8  10   0        6.09        6.61      1.39 o 
   9  10   0       14.72       13.74      2.49 o 
   1  11   0       36.17       36.75      2.18 o 
   2  11   0        4.07        4.88      1.19 o 
   3  11   0        8.30        9.63      1.60 o 
   4  11   0       14.23       17.15      1.75 o 
   5  11   0       10.53       13.99      1.72 o 
   6  11   0        7.25       11.78      2.11 o 
   7  11   0       13.42       24.30      2.28 o 
   1  12   0        0.26        1.97      1.80 o 
   2  12   0        0.48       -0.67      1.16 o 
   3  12   0       39.35       41.46      2.58 o 
 -16   1   1        3.90        2.10      1.18 o 
 -15   1   1        0.00        1.03      0.93 o 
 -14   1   1       73.14       72.93      2.74 o 
 -13   1   1       37.93       36.54      1.54 o 
 -12   1   1      311.44      318.96      5.40 o 
 -11   1   1       59.29       58.97      1.33 o 
 -10   1   1      126.35      122.55      1.92 o 
  -9   1   1        3.07        2.73      0.29 o 
  -8   1   1      231.75      260.77      2.93 o 
  -7   1   1       17.16       16.07      0.46 o 
  -6   1   1       24.24       30.68      0.65 o 
  -5   1   1       96.80       94.47      1.29 o 
  -4   1   1      219.27      222.40      2.34 o 
  -3   1   1      439.11      442.51      4.77 o 
  -2   1   1     2167.25     2222.02     22.93 o 
  -1   1   1      565.08      589.63      6.23 o 
   0   1   1        5.51        5.12      0.29 o 
   1   1   1        0.27       -0.32      0.22 o 
   2   1   1      398.58      389.29      5.13 o 
   3   1   1     3449.68     3562.11     41.08 o 
   4   1   1      687.90      670.53      6.57 o 
   5   1   1       56.09       47.23      0.79 o 
   6   1   1      133.82      147.17      1.75 o 
   7   1   1       74.87       90.75      1.27 o 
   8   1   1       39.59       35.80      0.75 o 
   9   1   1      148.52      154.90      2.01 o 
  10   1   1        2.62        3.09      0.45 o 
  11   1   1       61.08       64.70      1.54 o 
  12   1   1        0.12       -0.49      0.46 o 
  13   1   1        4.86        4.52      0.95 o 
  14   1   1        0.07       -0.73      0.67 o 
  15   1   1       17.10       21.96      1.83 o 
  16   1   1        2.11        1.51      1.31 o 
 -16   2   1       48.97       48.23      2.59 o 
 -15   2   1       39.52       43.96      2.38 o 
 -14   2   1        5.49        7.00      0.96 o 
 -13   2   1       37.47       36.51      1.54 o 
 -12   2   1       27.63       27.52      1.07 o 
 -11   2   1        0.00        0.00      0.35 o 
 -10   2   1       60.98       54.83      1.17 o 
  -9   2   1       17.66       14.34      0.59 o 
  -8   2   1       79.79       77.00      1.16 o 
  -7   2   1      294.13      332.18      3.56 o 
  -6   2   1     3236.31     3535.00     33.51 o 
  -5   2   1      569.63      560.06      5.60 o 
  -4   2   1      512.98      555.18      5.50 o 
  -3   2   1     3514.64     3641.49     34.46 o 
  -2   2   1      389.95      400.10      4.03 o 
  -1   2   1        1.01        0.52      0.13 o 
   0   2   1      344.39      344.92      3.45 o 
   1   2   1      457.60      459.24      4.93 o 
   2   2   1    36404.91    23773.79   1331.33 o 
   3   2   1     2876.55     3044.01     31.47 o 
   4   2   1      120.63      122.67      1.70 o 
   5   2   1     2961.73     3145.09     29.85 o 
   6   2   1      212.06      284.26      3.08 o 
   7   2   1      248.40      272.19      3.02 o 
   8   2   1       37.76       37.80      0.78 o 
   9   2   1       17.30       16.38      0.85 o 
  10   2   1      133.32      120.77      4.65 o 
  11   2   1      100.75       96.50      1.98 o 
  12   2   1       39.69       38.79      1.71 o 
  13   2   1       23.01       21.72      1.26 o 
  14   2   1       11.11       13.96      1.49 o 
  15   2   1       30.15       34.07      2.21 o 
  16   2   1        1.81        4.21      1.59 o 
 -16   3   1        1.84        1.70      1.38 o 
 -15   3   1      140.33      134.55      3.35 o 
 -14   3   1       37.57       32.13      1.59 o 
 -13   3   1        0.21        1.56      0.98 o 
 -12   3   1        5.84        4.33      0.59 o 
 -11   3   1       39.02       37.93      1.17 o 
 -10   3   1       47.53       47.40      1.27 o 
  -9   3   1      122.88      137.75      2.08 o 
  -8   3   1      402.17      426.60      5.03 o 
  -7   3   1      765.45      825.84      8.24 o 
  -6   3   1      688.08      659.90      6.72 o 
  -5   3   1       14.81       11.59      0.43 o 
  -4   3   1       17.20       21.08      0.57 o 
  -3   3   1     1402.32     1517.23     14.55 o 
  -2   3   1      511.51      533.03      5.32 o 
  -1   3   1       94.63       93.75      1.16 o 
   0   3   1       42.52       35.11      0.58 o 
   1   3   1      426.58      411.35      5.09 o 
   2   3   1       27.43       32.20      0.58 o 
   3   3   1       99.75      109.66      1.36 o 
   4   3   1     2615.41     2658.23     25.29 o 
   5   3   1      754.94      794.44      7.86 o 
   6   3   1        7.04        7.64      0.94 o 
   7   3   1       25.73       18.71      0.54 o 
   8   3   1        1.03        0.60      0.43 o 
   9   3   1        0.04        0.44      0.35 o 
  10   3   1       12.26       11.62      0.73 o 
  11   3   1        2.30        2.11      0.48 o 
  12   3   1        0.03        0.60      0.51 o 
  13   3   1       94.29       87.55      3.86 o 
  14   3   1        7.44        8.14      1.05 o 
  15   3   1       14.56       13.39      1.68 o 
 -16   4   1       11.50        9.42      1.96 o 
 -15   4   1       17.22       21.25      1.53 o 
 -14   4   1       27.52       28.33      1.33 o 
 -13   4   1        6.70        5.49      0.73 o 
 -12   4   1       29.55       23.34      1.08 o 
 -11   4   1        8.56       12.86      0.83 o 
 -10   4   1       69.88       72.56      3.10 o 
  -9   4   1        2.12        2.86      0.46 o 
  -8   4   1        5.35        9.51      0.52 o 
  -7   4   1        2.40        0.49      0.28 o 
  -6   4   1       90.50       84.84      1.23 o 
  -5   4   1      191.45      217.97      2.49 o 
  -4   4   1      667.70      887.67      8.77 o 
  -3   4   1     1556.47     1695.86     16.31 o 
  -2   4   1      837.64      865.33      8.52 o 
  -1   4   1        7.91        7.82      0.32 o 
   0   4   1       76.15       62.64      0.93 o 
   1   4   1      283.86      299.88      3.21 o 
   2   4   1      330.63      339.18      3.90 o 
   3   4   1      218.45      249.56      2.77 o 
   4   4   1      800.73      776.29      7.74 o 
   5   4   1     1215.10     1374.25     13.38 o 
   6   4   1      645.47      641.75      7.23 o 
   7   4   1      337.05      324.25      6.83 o 
   8   4   1        2.40        2.28      0.44 o 
   9   4   1        0.47        0.15      0.35 o 
  10   4   1        1.52        1.34      0.42 o 
  11   4   1      258.81      220.00      3.61 o 
  12   4   1       52.80       48.50      2.49 o 
  13   4   1        9.65       12.40      0.98 o 
  14   4   1        2.59        1.29      0.72 o 
  15   4   1        8.33       10.40      2.42 o 
 -15   5   1       17.54       16.82      2.38 o 
 -14   5   1        2.44        2.89      0.76 o 
 -13   5   1       48.23       43.06      1.52 o 
 -12   5   1       53.00       52.08      2.79 o 
 -11   5   1       82.33       67.79      1.73 o 
 -10   5   1       14.73       17.70      1.19 o 
  -9   5   1      300.42      258.14      3.92 o 
  -8   5   1        0.44        1.07      0.83 o 
  -7   5   1      116.25      108.89      2.47 o 
  -6   5   1        3.13        6.36      1.08 o 
  -5   5   1        0.25        0.52      0.23 o 
  -4   5   1       44.04       40.22      0.80 o 
  -3   5   1       79.65       70.63      1.21 o 
  -2   5   1     1196.07     1239.54     12.13 o 
  -1   5   1      163.04      199.12      2.34 o 
   0   5   1        8.56        9.10      0.39 o 
   1   5   1      196.80      188.65      2.25 o 
   2   5   1       54.73       56.06      0.96 o 
   3   5   1        0.16        0.30      0.20 o 
   4   5   1      109.75      107.86      1.52 o 
   5   5   1       59.05       71.19      1.16 o 
   6   5   1       36.17       39.01      1.12 o 
   7   5   1        3.27        4.21      0.46 o 
   8   5   1      107.73       96.84      1.96 o 
   9   5   1        0.01        0.35      0.41 o 
  10   5   1       44.60       46.43      2.42 o 
  11   5   1        2.60        2.75      0.58 o 
  12   5   1       17.02       14.77      1.01 o 
  13   5   1       27.20       27.94      1.31 o 
  14   5   1        1.67        0.79      0.77 o 
  15   5   1        1.38        1.66      0.98 o 
 -14   6   1        4.75        5.14      0.91 o 
 -13   6   1        5.27        5.62      0.82 o 
 -12   6   1        0.26        0.13      0.58 o 
 -11   6   1       64.21       59.94      2.58 o 
 -10   6   1      138.29      116.46      2.41 o 
  -9   6   1      236.81      191.67      4.46 o 
  -8   6   1        9.34        8.26      0.73 o 
  -7   6   1       26.34       23.86      0.98 o 
  -6   6   1       99.23       93.83      1.76 o 
  -5   6   1        0.27        2.31      0.56 o 
  -4   6   1      254.90      263.06      3.06 o 
  -3   6   1       32.03       29.98      0.74 o 
  -2   6   1      543.66      558.66      5.83 o 
  -1   6   1      419.85      459.48      4.90 o 
   0   6   1       54.35       57.74      1.03 o 
   1   6   1       35.03       28.67      0.77 o 
   2   6   1      186.17      198.96      2.45 o 
   3   6   1        0.06       -0.11      0.25 o 
   4   6   1       99.81       96.28      1.49 o 
   5   6   1       26.87       27.08      0.86 o 
   6   6   1      341.14      322.12      4.11 o 
   7   6   1      387.11      389.36      8.11 o 
   8   6   1      253.31      240.62      5.43 o 
   9   6   1      309.02      268.49      4.20 o 
  10   6   1        7.42        9.14      0.84 o 
  11   6   1       37.72       36.91      1.53 o 
  12   6   1        9.72       10.12      0.94 o 
  13   6   1        2.23        2.08      0.78 o 
  14   6   1        6.82        8.46      1.05 o 
 -13   7   1        1.63        2.09      1.27 o 
 -12   7   1        9.08        5.54      0.88 o 
 -11   7   1       70.02       67.20      1.89 o 
 -10   7   1       33.74       32.25      1.32 o 
  -9   7   1        8.57        5.04      0.68 o 
  -8   7   1       30.69       27.99      1.12 o 
  -7   7   1       10.82       10.33      0.78 o 
  -6   7   1       47.25       43.62      2.50 o 
  -5   7   1       14.90       14.61      0.93 o 
  -4   7   1      118.42      121.04      1.79 o 
  -3   7   1      343.47      361.79      4.08 o 
  -2   7   1       59.51       60.47      1.14 o 
  -1   7   1        0.63        0.61      0.29 o 
   0   7   1        8.89        9.74      0.51 o 
   1   7   1       11.95        9.66      0.51 o 
   2   7   1        6.44        3.94      0.40 o 
   3   7   1      188.50      180.86      2.39 o 
   4   7   1      178.65      167.66      3.54 o 
   5   7   1      415.53      411.65      5.10 o 
   6   7   1       85.91       82.12      1.86 o 
   7   7   1       20.96       20.97      1.01 o 
   8   7   1       50.34       45.61      1.45 o 
   9   7   1        1.71        1.34      0.59 o 
  10   7   1       35.14       37.71      1.45 o 
  11   7   1       72.35       71.24      2.00 o 
  12   7   1        8.56       10.08      1.06 o 
  13   7   1        2.18        2.01      0.92 o 
 -12   8   1        1.14        3.26      1.31 o 
 -11   8   1       12.73       12.41      1.29 o 
 -10   8   1        2.62        3.68      0.97 o 
  -9   8   1        1.20        0.51      0.64 o 
  -8   8   1       15.87       14.76      1.50 o 
  -7   8   1       11.68        8.29      1.36 o 
  -6   8   1        8.82       10.05      0.98 o 
  -5   8   1       69.76       66.31      1.99 o 
  -4   8   1       11.35       13.38      0.84 o 
  -3   8   1       19.81       18.97      0.82 o 
  -2   8   1       53.49       56.59      1.29 o 
  -1   8   1       11.02       12.17      0.88 o 
   0   8   1        0.00        0.33      0.47 o 
   1   8   1       96.79       87.97      1.69 o 
   2   8   1      652.52      655.29      7.72 o 
   3   8   1        2.15        1.41      0.50 o 
   4   8   1      254.77      262.55      4.85 o 
   5   8   1        2.03        2.79      0.68 o 
   6   8   1        1.98        2.77      0.71 o 
   7   8   1       82.84       84.08      2.37 o 
   8   8   1      112.55      106.45      2.80 o 
   9   8   1        8.92        7.16      1.02 o 
  10   8   1       19.35       21.13      1.47 o 
  11   8   1       35.17       37.39      1.87 o 
  12   8   1       12.95       19.50      1.82 o 
 -11   9   1        0.03       -1.13      1.23 o 
 -10   9   1        0.01       -0.51      0.92 o 
  -9   9   1       11.45       11.25      1.27 o 
  -8   9   1        1.94        2.30      0.79 o 
  -7   9   1        0.17        0.67      0.73 o 
  -6   9   1       15.07       17.86      1.34 o 
  -5   9   1       31.72       32.53      1.53 o 
  -4   9   1        1.15        1.65      0.69 o 
  -3   9   1      110.02      117.79      3.03 o 
  -2   9   1       51.02       50.00      1.30 o 
  -1   9   1      129.88      130.97      3.68 o 
   0   9   1       42.59       44.68      1.37 o 
   1   9   1       23.45       24.85      0.97 o 
   2   9   1      440.16      444.44      7.63 o 
   3   9   1      163.06      165.83      3.00 o 
   4   9   1       17.94       18.76      1.47 o 
   5   9   1        0.56        1.05      0.70 o 
   6   9   1        1.89        1.54      0.73 o 
   7   9   1       27.14       27.19      1.60 o 
   8   9   1       14.94       17.32      1.37 o 
   9   9   1       35.32       43.93      1.96 o 
  10   9   1        3.80        6.13      1.17 o 
  11   9   1       24.49       33.34      2.02 o 
  -9  10   1        0.03        1.09      1.14 o 
  -8  10   1        0.33       -0.57      0.96 o 
  -7  10   1        1.10        2.01      1.08 o 
  -6  10   1       14.33       16.32      1.69 o 
  -5  10   1        0.55        0.08      0.82 o 
  -4  10   1        4.65        5.14      1.07 o 
  -3  10   1        6.68        8.05      1.22 o 
  -2  10   1        0.52       -0.62      0.63 o 
  -1  10   1      148.22      153.94      2.96 o 
   0  10   1       23.11       24.68      1.19 o 
   1  10   1        2.89        1.96      1.57 o 
   2  10   1      156.93      163.04      3.68 o 
   3  10   1       28.08       28.91      1.89 o 
   4  10   1       35.81       36.02      2.08 o 
   5  10   1       10.63       12.95      2.89 o 
   6  10   1        4.90        3.77      1.65 o 
   7  10   1       23.20       23.05      1.97 o 
   8  10   1        0.63        1.90      1.16 o 
   9  10   1        0.03       -0.83      1.30 o 
  -7  11   1        5.27        7.90      1.70 o 
  -6  11   1        6.00        7.19      1.47 o 
  -5  11   1        1.12        1.41      1.07 o 
  -4  11   1       17.30       15.18      1.67 o 
  -3  11   1       10.62       11.07      2.14 o 
  -2  11   1        0.67        2.31      1.06 o 
  -1  11   1      255.43      257.34     13.30 o 
   0  11   1      315.67      329.72      6.11 o 
   1  11   1       25.53       28.90      1.61 o 
   2  11   1       38.05       35.39      2.71 o 
   3  11   1        9.33        9.32      1.43 o 
   4  11   1        0.03       -0.19      1.35 o 
   5  11   1       10.70       11.23      1.64 o 
   6  11   1        9.46       10.14      1.71 o 
   7  11   1        2.04        2.14      1.56 o 
  -3  12   1        0.34        0.91      1.33 o 
  -2  12   1       24.75       22.74      2.82 o 
  -1  12   1        0.64        3.22      1.90 o 
   0  12   1        4.76        6.81      2.24 o 
   1  12   1       29.72       32.15      2.34 o 
   2  12   1        8.32        7.08      1.47 o 
   3  12   1       20.21       24.20      2.63 o 
 -17   0   2        2.25        3.64      2.52 o 
 -16   0   2       79.21       85.51      4.66 o 
 -15   0   2      159.79      161.44      6.36 o 
 -14   0   2       48.02       47.26      3.12 o 
 -13   0   2      258.78      269.79      5.96 o 
 -12   0   2      356.51      345.70     10.11 o 
 -11   0   2      299.37      306.97      6.27 o 
 -10   0   2       61.11       64.26      2.04 o 
  -9   0   2       33.83       46.44      1.23 o 
  -8   0   2        0.05        0.20      0.27 o 
  -7   0   2        7.64        9.32      0.66 o 
  -6   0   2      824.12      839.10     11.66 o 
  -5   0   2      169.26      176.50      2.76 o 
  -4   0   2     2099.78     2258.16     30.34 o 
  -3   0   2      625.84      520.16      8.78 o 
  -2   0   2      660.57      614.44      8.46 o 
  -1   0   2    19881.10    16377.44    728.24 o 
   0   0   2     1486.77     1424.88     19.23 o 
   1   0   2     6661.70     6544.40     88.35 o 
   2   0   2      386.14      425.54      5.95 o 
   3   0   2       50.16       45.24      0.97 o 
   4   0   2      960.68     1005.41     21.37 o 
   5   0   2      381.02      370.22      5.44 o 
   6   0   2      482.82      519.30      7.50 o 
   7   0   2     1801.90     1911.58     26.05 o 
   8   0   2      698.65      732.77     10.53 o 
   9   0   2      268.47      277.43      4.55 o 
  10   0   2      117.88      128.37      3.26 o 
  11   0   2       18.82       19.74      1.70 o 
  12   0   2       12.08       12.38      1.15 o 
  13   0   2        3.51        3.96      1.27 o 
  14   0   2        0.87        2.19      1.32 o 
  15   0   2       30.07       32.57      3.14 o 
  16   0   2       58.80       61.24      4.31 o 
 -17   1   2       10.54       12.03      2.08 o 
 -16   1   2       38.75       37.06      2.36 o 
 -15   1   2       30.67       31.90      2.88 o 
 -14   1   2       23.21       22.25      2.68 o 
 -13   1   2      552.95      551.11      8.59 o 
 -12   1   2        0.34        0.86      0.52 o 
 -11   1   2       12.77       11.36      0.74 o 
 -10   1   2      285.62      275.07      3.53 o 
  -9   1   2      408.07      416.10      5.51 o 
  -8   1   2       39.78       39.84      1.09 o 
  -7   1   2       11.46       11.22      0.49 o 
  -6   1   2      578.07      685.87      6.81 o 
  -5   1   2     1479.82     1501.19     14.41 o 
  -4   1   2     2957.92     2982.29     28.35 o 
  -3   1   2     2093.01     2129.83     20.30 o 
  -2   1   2     1590.15     1710.18     16.28 o 
  -1   1   2      458.10      481.27      4.72 o 
   0   1   2    12013.93    10290.19    190.01 o 
   1   1   2      160.25      136.14      1.48 o 
   2   1   2     5178.44     5120.39     48.62 o 
   3   1   2        0.13        0.54      0.14 o 
   4   1   2      102.51      101.27      1.25 o 
   5   1   2        2.39        2.74      0.21 o 
   6   1   2     1029.32     1053.35     10.31 o 
   7   1   2       22.66       27.36      0.62 o 
   8   1   2      224.21      234.41      2.99 o 
   9   1   2        0.75        1.25      0.40 o 
  10   1   2        4.62        3.30      0.87 o 
  11   1   2       46.43       46.38      1.30 o 
  12   1   2        1.17        1.29      0.53 o 
  13   1   2        8.74        9.58      1.23 o 
  14   1   2       16.50       17.46      2.12 o 
  15   1   2       23.30       24.44      2.11 o 
  16   1   2        6.48        5.52      1.67 o 
 -16   2   2       44.05       46.10      3.05 o 
 -15   2   2        4.23        5.20      1.00 o 
 -14   2   2      119.73      114.89      2.88 o 
 -13   2   2        0.05       -0.92      0.83 o 
 -12   2   2        8.46        8.30      0.84 o 
 -11   2   2      100.39       93.39      1.68 o 
 -10   2   2      420.07      408.66      4.94 o 
  -9   2   2       73.31       77.55      1.38 o 
  -8   2   2      189.84      209.11      3.06 o 
  -7   2   2      414.64      450.77      4.67 o 
  -6   2   2        5.27        9.24      1.20 o 
  -5   2   2      335.34      347.82      3.99 o 
  -4   2   2      108.09      118.31      1.57 o 
  -3   2   2        6.09        8.79      0.32 o 
  -2   2   2      646.12      607.89      5.97 o 
  -1   2   2     1548.20     1591.31     16.86 o 
   0   2   2     2344.87     2556.69     26.88 o 
   1   2   2      872.50      981.82      9.47 o 
   2   2   2    16286.85    14962.24    175.19 o 
   3   2   2      396.84      405.88      4.53 o 
   4   2   2      955.96      989.61     10.54 o 
   5   2   2       91.86       80.17      2.42 o 
   6   2   2       49.45       42.59      0.90 o 
   7   2   2        8.00       10.11      0.49 o 
   8   2   2       48.42       42.87      0.97 o 
   9   2   2       44.98       42.57      1.09 o 
  10   2   2       37.92       31.85      0.93 o 
  11   2   2       47.74       45.38      1.33 o 
  12   2   2       13.85       12.03      0.98 o 
  13   2   2      228.30      230.72      4.46 o 
  14   2   2       70.59       73.84      2.85 o 
  15   2   2        1.84        1.71      1.11 o 
 -16   3   2       74.95       91.43      2.88 o 
 -15   3   2       78.10       75.54      2.44 o 
 -14   3   2        0.23        1.04      0.74 o 
 -13   3   2        1.94        2.40      0.74 o 
 -12   3   2        0.58        0.11      0.43 o 
 -11   3   2        8.00        7.27      0.64 o 
 -10   3   2       40.35       38.71      1.49 o 
  -9   3   2        0.05        0.38      0.62 o 
  -8   3   2      386.36      382.46      4.58 o 
  -7   3   2     1340.03     1396.58     14.90 o 
  -6   3   2      447.60      491.84      5.58 o 
  -5   3   2       36.55       45.07      0.88 o 
  -4   3   2      544.33      556.83      5.59 o 
  -3   3   2      326.96      374.82      3.86 o 
  -2   3   2       70.57       65.30      0.89 o 
  -1   3   2      225.01      201.55      2.37 o 
   0   3   2     2387.18     2517.19     23.95 o 
   1   3   2      167.39      220.25      2.39 o 
   2   3   2     1184.57     1288.90     12.45 o 
   3   3   2      149.55      135.12      1.83 o 
   4   3   2        9.37        8.53      0.44 o 
   5   3   2     1266.87     1261.75     14.91 o 
   6   3   2      344.78      358.50      4.34 o 
   7   3   2       25.23       24.18      0.73 o 
   8   3   2       38.35       36.08      0.93 o 
   9   3   2        0.09        0.22      0.29 o 
  10   3   2       17.91       17.21      0.86 o 
  11   3   2        8.78        8.27      0.72 o 
  12   3   2       11.13       12.75      0.93 o 
  13   3   2        7.24        6.15      1.03 o 
  14   3   2       25.20       22.65      1.46 o 
  15   3   2       39.12       44.19      2.53 o 
 -16   4   2        1.28        2.29      1.18 o 
 -15   4   2        1.85        1.54      0.92 o 
 -14   4   2        2.31        1.60      0.81 o 
 -13   4   2       14.18       11.45      0.91 o 
 -12   4   2       61.77       53.37      1.52 o 
 -11   4   2        8.70        8.73      0.72 o 
 -10   4   2        5.10        5.22      0.60 o 
  -9   4   2      119.06      123.90      2.99 o 
  -8   4   2       65.26       62.27      1.25 o 
  -7   4   2       44.90       39.73      0.93 o 
  -6   4   2       52.67       57.10      1.10 o 
  -5   4   2        7.60       16.65      0.64 o 
  -4   4   2     3516.50     3785.55     35.93 o 
  -3   4   2       35.04       35.43      0.67 o 
  -2   4   2      649.94      724.01      7.21 o 
  -1   4   2      724.67      756.98      7.50 o 
   0   4   2      268.95      280.05      3.03 o 
   1   4   2       76.61       84.67      1.16 o 
   2   4   2      150.27      147.88      1.80 o 
   3   4   2      264.05      244.44      2.74 o 
   4   4   2     2122.82     2226.55     21.36 o 
   5   4   2      775.45      808.90      8.90 o 
   6   4   2        7.80        7.82      0.51 o 
   7   4   2       29.39       26.90      0.85 o 
   8   4   2      188.63      181.85      5.62 o 
   9   4   2       63.62       58.92      1.49 o 
  10   4   2       49.86       45.58      1.36 o 
  11   4   2      168.28      154.07      4.09 o 
  12   4   2       16.30       12.70      1.15 o 
  13   4   2        3.71        2.07      0.67 o 
  14   4   2       35.81       38.45      2.95 o 
  15   4   2        3.18        4.66      1.17 o 
 -15   5   2        2.40        2.93      1.04 o 
 -14   5   2        0.26        0.66      0.70 o 
 -13   5   2        0.35        0.46      0.58 o 
 -12   5   2        1.96        1.57      0.58 o 
 -11   5   2        8.38        6.01      0.69 o 
 -10   5   2       93.10       89.61      1.95 o 
  -9   5   2       60.60       66.03      1.59 o 
  -8   5   2        0.23       -0.30      0.29 o 
  -7   5   2       75.00       69.17      1.70 o 
  -6   5   2      116.15      124.64      3.17 o 
  -5   5   2        7.40        7.94      0.67 o 
  -4   5   2       79.00       81.85      1.22 o 
  -3   5   2      544.10      596.53      6.12 o 
  -2   5   2       72.24       84.04      1.23 o 
  -1   5   2       92.65      117.63      1.56 o 
   0   5   2       37.78       31.64      0.67 o 
   1   5   2       14.89       14.82      0.47 o 
   2   5   2      130.37      141.82      1.83 o 
   3   5   2        1.16        0.68      0.24 o 
   4   5   2      179.05      178.10      2.49 o 
   5   5   2      260.53      239.92      5.07 o 
   6   5   2       17.70       20.02      0.75 o 
   7   5   2      159.57      169.20      2.53 o 
   8   5   2       20.88       17.99      0.91 o 
   9   5   2       22.79       17.90      1.04 o 
  10   5   2       32.83       31.47      1.21 o 
  11   5   2        0.01        1.14      0.55 o 
  12   5   2        4.89        7.21      0.83 o 
  13   5   2        6.74        8.43      1.20 o 
  14   5   2        4.01        4.19      0.89 o 
 -14   6   2        1.00        2.99      1.45 o 
 -13   6   2        9.64        8.43      0.93 o 
 -12   6   2        8.71        9.98      0.91 o 
 -11   6   2       31.67       25.76      1.74 o 
 -10   6   2      161.49      129.15      2.56 o 
  -9   6   2        4.05        2.45      0.52 o 
  -8   6   2       11.85       10.01      0.73 o 
  -7   6   2        1.50        1.25      0.42 o 
  -6   6   2        9.62        7.13      0.51 o 
  -5   6   2       30.26       36.07      0.93 o 
  -4   6   2      344.28      351.97      3.91 o 
  -3   6   2       16.26       17.35      0.82 o 
  -2   6   2       68.86       76.49      1.24 o 
  -1   6   2      596.93      645.41      6.65 o 
   0   6   2        4.67        3.79      0.33 o 
   1   6   2        0.06        0.15      0.25 o 
   2   6   2       35.06       36.42      0.83 o 
   3   6   2        0.01        0.62      0.29 o 
   4   6   2      235.65      211.96      5.29 o 
   5   6   2        0.04       -0.14      0.34 o 
   6   6   2      112.70      115.24      2.00 o 
   7   6   2      143.03      131.05      2.47 o 
   8   6   2       50.04       45.94      1.40 o 
   9   6   2        8.71        7.81      0.77 o 
  10   6   2       20.17       19.69      1.08 o 
  11   6   2        2.32        2.71      0.98 o 
  12   6   2        1.91        2.78      0.79 o 
  13   6   2       10.12       10.65      1.08 o 
 -14   7   2       10.98        9.02      1.38 o 
 -13   7   2        0.41        0.02      0.88 o 
 -12   7   2        6.78        7.63      1.15 o 
 -11   7   2        9.95        8.03      1.36 o 
 -10   7   2       71.68       64.68      2.13 o 
  -9   7   2       28.08       26.25      1.37 o 
  -8   7   2        2.49        1.51      0.56 o 
  -7   7   2        0.12        0.46      0.47 o 
  -6   7   2        1.01        0.90      0.40 o 
  -5   7   2       23.83       19.75      0.93 o 
  -4   7   2      111.00      116.21      2.27 o 
  -3   7   2       49.00       51.05      1.16 o 
  -2   7   2       69.66       65.61      1.67 o 
  -1   7   2      121.77      114.58      2.99 o 
   0   7   2       72.28       77.04      1.98 o 
   1   7   2        0.06        0.32      0.32 o 
   2   7   2       79.87       83.12      2.13 o 
   3   7   2      422.13      401.70      5.64 o 
   4   7   2      526.34      492.94      9.59 o 
   5   7   2      553.96      566.57      9.21 o 
   6   7   2        6.33        7.03      0.87 o 
   7   7   2       67.62       61.96      2.89 o 
   8   7   2       27.61       31.53      1.62 o 
   9   7   2        2.65        2.10      0.78 o 
  10   7   2       21.28       16.38      1.29 o 
  11   7   2        0.31        0.51      0.76 o 
  12   7   2       14.94       13.76      1.39 o 
  13   7   2        3.41        6.71      1.35 o 
 -13   8   2        0.74        3.42      1.30 o 
 -12   8   2        3.76        4.01      1.06 o 
 -11   8   2        0.94        1.96      0.88 o 
 -10   8   2        6.80        6.81      0.98 o 
  -9   8   2        0.18        0.19      1.06 o 
  -8   8   2       74.37       64.34      3.01 o 
  -7   8   2      271.08      246.07      4.77 o 
  -6   8   2        0.29        1.84      0.60 o 
  -5   8   2       31.13       31.35      1.18 o 
  -4   8   2        6.12        7.81      0.69 o 
  -3   8   2       29.10       28.31      1.10 o 
  -2   8   2       16.29       17.09      0.77 o 
  -1   8   2       15.20       17.77      1.08 o 
   0   8   2       54.40       51.94      2.30 o 
   1   8   2       26.15       26.69      1.26 o 
   2   8   2       39.76       37.38      1.46 o 
   3   8   2       30.42       28.76      1.18 o 
   4   8   2        9.71       12.24      0.86 o 
   5   8   2       11.01       13.11      1.11 o 
   6   8   2       53.37       52.44      2.18 o 
   7   8   2       12.26       11.58      1.13 o 
   8   8   2        0.75        0.68      0.75 o 
   9   8   2       17.79       18.14      1.37 o 
  10   8   2        4.09        3.61      0.93 o 
  11   8   2        4.38        2.43      1.05 o 
  12   8   2        7.48       14.88      1.67 o 
 -11   9   2        1.28        1.77      1.03 o 
 -10   9   2        3.85        5.90      1.05 o 
  -9   9   2        6.55        6.87      1.04 o 
  -8   9   2        3.89        3.89      1.04 o 
  -7   9   2       34.64       35.39      1.70 o 
  -6   9   2        0.00       -0.06      0.71 o 
  -5   9   2        0.58        0.43      0.59 o 
  -4   9   2        8.68        8.85      1.07 o 
  -3   9   2        0.71        0.46      0.46 o 
  -2   9   2        0.06        0.62      0.47 o 
  -1   9   2       37.47       34.97      1.10 o 
   0   9   2        0.07       -0.33      0.45 o 
   1   9   2        9.87       11.95      0.91 o 
   2   9   2      658.54      652.69     11.22 o 
   3   9   2       19.33       18.19      1.32 o 
   4   9   2       19.96       23.21      1.15 o 
   5   9   2       11.76       11.27      1.11 o 
   6   9   2       67.17       63.16      2.14 o 
   7   9   2        3.17        4.55      1.79 o 
   8   9   2        7.25       12.77      2.17 o 
   9   9   2        9.23       11.73      1.39 o 
  10   9   2       35.79       50.51      2.29 o 
 -10  10   2       33.89       39.36      3.49 o 
  -9  10   2        2.20        3.58      1.33 o 
  -8  10   2        0.02       -0.42      0.98 o 
  -7  10   2        0.25       -0.54      0.95 o 
  -6  10   2        0.36        0.13      0.79 o 
  -5  10   2       25.45       24.83      1.58 o 
  -4  10   2       10.99       13.07      1.23 o 
  -3  10   2       68.83       69.01      2.05 o 
  -2  10   2       24.84       23.38      1.23 o 
  -1  10   2       21.78       18.88      1.20 o 
   0  10   2       26.52       28.28      1.28 o 
   1  10   2       25.54       25.45      1.26 o 
   2  10   2        1.57        2.13      0.70 o 
   3  10   2        0.01       -0.63      0.67 o 
   4  10   2        0.51        0.20      0.73 o 
   5  10   2        2.53        2.80      1.08 o 
   6  10   2        3.59        3.80      0.92 o 
   7  10   2       19.62       27.07      1.93 o 
   8  10   2       10.27       10.88      1.42 o 
   9  10   2        0.06        1.49      1.39 o 
  -7  11   2        0.00        0.33      1.14 o 
  -6  11   2        1.83        3.02      1.29 o 
  -5  11   2        4.48        5.67      1.37 o 
  -4  11   2        6.48        6.98      1.35 o 
  -3  11   2        4.46        4.03      1.21 o 
  -2  11   2        0.23        0.05      1.11 o 
  -1  11   2        3.37        3.61      1.66 o 
   0  11   2      127.13      117.50      5.29 o 
   1  11   2       47.45       49.83      2.06 o 
   2  11   2       10.92       11.32      1.49 o 
   3  11   2        0.03       -1.28      0.85 o 
   4  11   2        5.20        5.11      1.75 o 
   5  11   2        0.10       -0.27      1.07 o 
   6  11   2        2.98        3.00      1.46 o 
  -3  12   2        0.02        0.30      1.95 o 
  -2  12   2        0.38        0.20      1.82 o 
  -1  12   2       14.17       16.38      2.59 o 
   0  12   2        7.29        8.32      2.28 o 
   1  12   2        0.20        1.50      1.97 o 
   2  12   2       40.69       44.59      2.74 o 
 -17   1   3       11.52       11.17      2.69 o 
 -16   1   3       24.14       23.31      2.03 o 
 -15   1   3        0.33        1.13      0.87 o 
 -14   1   3      169.39      168.18      3.64 o 
 -13   1   3      817.38      826.83     10.62 o 
 -12   1   3      188.89      190.02      3.26 o 
 -11   1   3      951.79      961.75     11.95 o 
 -10   1   3      451.18      440.52      5.26 o 
  -9   1   3        1.58        1.08      0.30 o 
  -8   1   3        0.20        1.11      0.26 o 
  -7   1   3      237.13      259.68      2.86 o 
  -6   1   3       33.46       42.83      0.71 o 
  -5   1   3     2396.40     2581.68     24.57 o 
  -4   1   3     2214.68     2367.33     22.53 o 
  -3   1   3      636.85      597.49      5.90 o 
  -2   1   3     1592.18     1595.87     15.25 o 
  -1   1   3      980.09     1007.47      9.73 o 
   0   1   3     1122.37     1171.47     11.26 o 
   1   1   3      285.74      255.27      2.67 o 
   2   1   3      374.98      399.80      4.05 o 
   3   1   3      109.48      131.97      1.55 o 
   4   1   3       19.90       24.39      0.60 o 
   5   1   3       41.25       48.22      0.89 o 
   6   1   3        0.62        1.59      0.23 o 
   7   1   3       37.31       30.81      0.69 o 
   8   1   3        2.38        2.67      0.40 o 
   9   1   3       13.83       14.52      0.64 o 
  10   1   3      112.10      115.27      2.21 o 
  11   1   3       32.67       34.70      1.18 o 
  12   1   3        0.31        0.06      0.58 o 
  13   1   3        6.03        7.36      0.92 o 
  14   1   3        0.39        1.77      1.46 o 
  15   1   3       10.46       12.97      1.73 o 
 -16   2   3       17.66       14.16      1.77 o 
 -15   2   3       99.28       93.99      2.74 o 
 -14   2   3        0.56        0.89      0.74 o 
 -13   2   3       75.13       73.31      1.87 o 
 -12   2   3       24.32       22.00      1.01 o 
 -11   2   3       83.07       75.61      2.46 o 
 -10   2   3      123.54      106.61      1.79 o 
  -9   2   3      194.17      176.82      2.77 o 
  -8   2   3      552.92      589.50      6.69 o 
  -7   2   3      170.06      170.20      2.30 o 
  -6   2   3        0.33        0.73      0.23 o 
  -5   2   3       62.43       63.62      1.07 o 
  -4   2   3      158.01      144.72      2.25 o 
  -3   2   3      141.49      147.84      1.70 o 
  -2   2   3     2514.61     2561.17     24.34 o 
  -1   2   3        4.72        9.61      0.60 o 
   0   2   3      214.46      194.47      2.40 o 
   1   2   3     3109.94     3248.45     30.80 o 
   2   2   3     1438.90     1525.66     14.67 o 
   3   2   3      484.47      511.47      5.68 o 
   4   2   3       55.94       58.56      1.15 o 
   5   2   3       34.67       41.22      0.86 o 
   6   2   3        8.33       10.41      0.51 o 
   7   2   3       11.60       11.34      0.53 o 
   8   2   3       29.51       29.18      0.88 o 
   9   2   3       91.04       85.12      1.57 o 
  10   2   3      132.26      123.63      3.39 o 
  11   2   3        0.01       -0.59      0.43 o 
  12   2   3        0.27        0.03      0.57 o 
  13   2   3       41.46       45.63      2.13 o 
  14   2   3        0.99        0.62      0.77 o 
  15   2   3        0.01        0.91      1.20 o 
 -16   3   3        4.31        2.54      1.05 o 
 -15   3   3       33.09       29.46      2.74 o 
 -14   3   3        6.76        7.63      1.00 o 
 -13   3   3       48.71       43.69      1.69 o 
 -12   3   3        2.73        3.27      0.75 o 
 -11   3   3       28.02       30.30      1.41 o 
 -10   3   3       64.81       61.88      1.87 o 
  -9   3   3        1.70        3.49      0.42 o 
  -8   3   3       19.43       11.84      0.56 o 
  -7   3   3       78.92       88.15      1.46 o 
  -6   3   3      456.24      477.58      5.47 o 
  -5   3   3      103.94      109.14      1.61 o 
  -4   3   3       39.99       37.14      0.74 o 
  -3   3   3       16.92       16.18      0.69 o 
  -2   3   3      172.70      164.50      2.02 o 
  -1   3   3        1.91        0.36      0.20 o 
   0   3   3      101.76      115.93      1.99 o 
   1   3   3     1488.04     1727.88     18.30 o 
   2   3   3     2425.96     2630.50     25.04 o 
   3   3   3       74.38       87.63      1.36 o 
   4   3   3      730.99      695.41      7.67 o 
   5   3   3      561.33      570.00      6.44 o 
   6   3   3       47.41       45.11      1.00 o 
   7   3   3       71.22       70.14      1.61 o 
   8   3   3        7.16        6.57      0.51 o 
   9   3   3      179.81      178.39      2.64 o 
  10   3   3      138.41      130.97      3.65 o 
  11   3   3       56.07       53.32      2.01 o 
  12   3   3        1.69        2.69      0.97 o 
  13   3   3       20.85       21.06      1.72 o 
  14   3   3        5.44        3.06      0.87 o 
  15   3   3        0.43        0.90      1.37 o 
 -16   4   3        7.48        8.58      1.33 o 
 -15   4   3        0.06       -0.17      0.84 o 
 -14   4   3        6.59        5.89      0.96 o 
 -13   4   3        2.12        2.55      0.65 o 
 -12   4   3       53.89       49.00      1.45 o 
 -11   4   3       41.49       40.80      1.26 o 
 -10   4   3       47.30       42.80      1.09 o 
  -9   4   3      215.09      202.95      2.86 o 
  -8   4   3      394.36      375.53      5.15 o 
  -7   4   3       90.45       83.06      2.85 o 
  -6   4   3        1.29        1.30      0.29 o 
  -5   4   3      141.04      164.64      1.98 o 
  -4   4   3       79.61       89.44      1.44 o 
  -3   4   3      416.54      424.39      5.38 o 
  -2   4   3        3.08        5.81      0.27 o 
  -1   4   3      478.15      522.62      5.99 o 
   0   4   3      657.18      746.75      7.45 o 
   1   4   3      628.98      705.75      7.07 o 
   2   4   3      571.23      597.47      6.07 o 
   3   4   3        6.44       11.04      0.56 o 
   4   4   3     4271.41     4327.35     44.71 o 
   5   4   3       14.02       12.55      0.59 o 
   6   4   3       12.69        9.01      1.01 o 
   7   4   3      357.16      335.16      4.79 o 
   8   4   3       53.05       51.51      1.80 o 
   9   4   3       28.92       30.61      1.01 o 
  10   4   3        1.99        2.73      0.56 o 
  11   4   3        1.03        0.73      0.53 o 
  12   4   3        7.50        7.27      0.81 o 
  13   4   3       39.22       37.43      3.17 o 
  14   4   3        9.39       11.02      1.29 o 
 -15   5   3        6.66        8.53      1.27 o 
 -14   5   3       17.33       22.55      1.49 o 
 -13   5   3        8.88        7.52      0.83 o 
 -12   5   3       12.73       11.01      0.87 o 
 -11   5   3       21.11       18.90      0.99 o 
 -10   5   3       51.21       51.79      1.42 o 
  -9   5   3       79.98       71.53      1.46 o 
  -8   5   3       15.55       14.00      0.67 o 
  -7   5   3       26.01       28.67      0.84 o 
  -6   5   3      246.20      248.60      3.25 o 
  -5   5   3        7.25        5.43      0.48 o 
  -4   5   3       13.82       14.69      0.52 o 
  -3   5   3        0.49        0.99      0.34 o 
  -2   5   3     2015.20     2274.72     21.85 o 
  -1   5   3     2200.38     2331.66     22.36 o 
   0   5   3        2.15        1.43      0.27 o 
   1   5   3       12.42       23.25      0.59 o 
   2   5   3      178.62      200.32      2.40 o 
   3   5   3      362.36      341.00      4.17 o 
   4   5   3      596.88      585.90     15.86 o 
   5   5   3      411.12      382.41      4.68 o 
   6   5   3       87.24       85.13      4.31 o 
   7   5   3     2044.44     2000.44     21.31 o 
   8   5   3      527.20      484.21      5.90 o 
   9   5   3       28.25       27.99      1.12 o 
  10   5   3       68.69       69.26      1.80 o 
  11   5   3        0.00        0.34      0.56 o 
  12   5   3       15.57       16.00      1.11 o 
  13   5   3        3.56        2.89      0.81 o 
  14   5   3        0.85        1.18      1.06 o 
 -14   6   3        3.74        4.69      1.06 o 
 -13   6   3        2.51        4.23      0.94 o 
 -12   6   3        8.33        8.83      1.03 o 
 -11   6   3        4.43        4.16      0.90 o 
 -10   6   3       80.10       68.44      1.77 o 
  -9   6   3        2.00        2.63      0.53 o 
  -8   6   3       67.56       70.63      1.48 o 
  -7   6   3       23.72       24.80      0.86 o 
  -6   6   3       57.92       51.89      1.46 o 
  -5   6   3        2.57        4.86      0.53 o 
  -4   6   3      112.89      120.04      2.49 o 
  -3   6   3      329.54      342.14      4.30 o 
  -2   6   3      494.82      536.29      8.70 o 
  -1   6   3       77.27       69.90      1.33 o 
   0   6   3       81.58       82.21      1.47 o 
   1   6   3      293.15      273.99      5.08 o 
   2   6   3      277.28      250.92      3.82 o 
   3   6   3       13.01       11.91      1.42 o 
   4   6   3       95.77       87.25      1.88 o 
   5   6   3      122.66      108.67      2.21 o 
   6   6   3      663.71      638.81      8.50 o 
   7   6   3        5.33        3.45      0.65 o 
   8   6   3       90.67       85.90      2.33 o 
   9   6   3       45.33       45.40      1.77 o 
  10   6   3        0.18        0.66      0.85 o 
  11   6   3        7.50        6.87      1.03 o 
  12   6   3        4.03        5.20      1.09 o 
  13   6   3        0.04        0.70      1.06 o 
 -14   7   3        1.14        1.10      1.36 o 
 -13   7   3       23.10       24.84      1.63 o 
 -12   7   3        0.29        0.08      0.75 o 
 -11   7   3        0.12        0.62      0.72 o 
 -10   7   3       38.62       38.23      1.65 o 
  -9   7   3       12.28        6.73      1.00 o 
  -8   7   3        6.26        3.44      0.68 o 
  -7   7   3       19.42       15.87      0.92 o 
  -6   7   3       43.36       41.60      1.28 o 
  -5   7   3      219.59      222.54      3.65 o 
  -4   7   3      269.54      276.85      4.28 o 
  -3   7   3       18.24       19.34      0.77 o 
  -2   7   3      125.57      118.72      2.28 o 
  -1   7   3      158.82      153.56      2.37 o 
   0   7   3        1.80        1.49      0.36 o 
   1   7   3        8.21        8.06      0.57 o 
   2   7   3       45.25       44.12      1.45 o 
   3   7   3       19.43       18.73      0.93 o 
   4   7   3     1830.56     1873.53     22.81 o 
   5   7   3      207.77      204.49      4.64 o 
   6   7   3       64.80       62.56      1.73 o 
   7   7   3       11.24       12.72      1.10 o 
   8   7   3       11.52       12.72      1.14 o 
   9   7   3        0.12        1.80      1.64 o 
  10   7   3        1.35        0.42      0.77 o 
  11   7   3        0.35        0.82      0.86 o 
  12   7   3       67.63       80.77      2.81 o 
 -13   8   3        1.43        0.11      1.22 o 
 -12   8   3       14.43       13.19      1.39 o 
 -11   8   3        0.91        1.46      1.08 o 
 -10   8   3       11.62        8.94      1.10 o 
  -9   8   3       59.30       62.44      4.01 o 
  -8   8   3      410.56      389.03      6.87 o 
  -7   8   3      136.77      123.62      3.05 o 
  -6   8   3       10.41       10.04      0.93 o 
  -5   8   3        0.00       -0.26      0.40 o 
  -4   8   3       13.52       13.22      1.06 o 
  -3   8   3        9.08        7.39      0.70 o 
  -2   8   3       42.28       40.69      1.19 o 
  -1   8   3       24.07       23.49      0.98 o 
   0   8   3       57.61       53.13      1.29 o 
   1   8   3      304.28      297.62      4.58 o 
   2   8   3       46.75       45.55      1.45 o 
   3   8   3       11.78       10.46      0.85 o 
   4   8   3        0.41       -0.58      0.48 o 
   5   8   3       21.26       20.18      1.10 o 
   6   8   3        3.29        3.81      0.96 o 
   7   8   3       14.74       15.00      1.27 o 
   8   8   3        1.39        1.31      0.82 o 
   9   8   3       56.66       56.96      2.16 o 
  10   8   3       31.24       25.24      1.68 o 
  11   8   3       20.57       21.55      1.73 o 
 -11   9   3       38.81       53.34      2.42 o 
 -10   9   3        0.22        0.41      0.85 o 
  -9   9   3        2.17        2.99      0.93 o 
  -8   9   3       31.74       37.49      3.58 o 
  -7   9   3        0.59       -0.31      0.78 o 
  -6   9   3       41.61       44.90      1.84 o 
  -5   9   3        5.44        4.61      0.70 o 
  -4   9   3       15.88       16.69      1.03 o 
  -3   9   3       16.46       17.73      1.12 o 
  -2   9   3       15.56       16.40      0.98 o 
  -1   9   3       39.10       33.91      1.82 o 
   0   9   3       47.22       44.82      1.65 o 
   1   9   3      233.89      228.84      3.87 o 
   2   9   3      308.60      308.46      4.86 o 
   3   9   3        0.54        0.40      0.74 o 
   4   9   3       33.72       34.10      2.89 o 
   5   9   3       14.55       14.45      1.23 o 
   6   9   3        0.71        2.37      0.82 o 
   7   9   3        0.00        0.34      0.82 o 
   8   9   3        7.52        7.71      1.14 o 
   9   9   3       38.08       35.28      1.96 o 
  10   9   3       92.09      117.67      4.97 o 
  -9  10   3       14.39       17.03      1.62 o 
  -8  10   3        1.83        3.31      1.03 o 
  -7  10   3        1.82        0.38      0.85 o 
  -6  10   3        4.90        3.21      0.91 o 
  -5  10   3       71.45       76.07      2.50 o 
  -4  10   3        0.00        1.03      0.68 o 
  -3  10   3        5.10        5.88      1.08 o 
  -2  10   3        9.14       10.09      1.13 o 
  -1  10   3       21.88       23.34      1.48 o 
   0  10   3       40.41       43.32      2.46 o 
   1  10   3        3.84        4.73      0.81 o 
   2  10   3        4.40        3.55      0.75 o 
   3  10   3       10.18        9.90      0.98 o 
   4  10   3        3.59        1.81      0.81 o 
   5  10   3        2.43        1.46      0.86 o 
   6  10   3        7.61        7.02      1.17 o 
   7  10   3        0.15       -0.14      0.91 o 
   8  10   3       24.03       26.54      1.83 o 
  -7  11   3        2.53        2.47      1.42 o 
  -6  11   3        1.36        1.85      1.28 o 
  -5  11   3        1.11        1.70      1.16 o 
  -4  11   3        2.84        2.83      2.22 o 
  -3  11   3       15.11       17.39      3.04 o 
  -2  11   3        7.51       12.59      1.59 o 
  -1  11   3       36.16       40.86      3.21 o 
   0  11   3        1.91        1.87      0.96 o 
   1  11   3        5.54        7.96      1.03 o 
   2  11   3       10.15        9.15      1.06 o 
   3  11   3        4.52        3.64      1.10 o 
   4  11   3        7.22        7.81      1.28 o 
   5  11   3        0.07        0.33      1.17 o 
  -2  12   3        4.95        6.66      2.29 o 
  -1  12   3       13.35       16.17      3.74 o 
   0  12   3        0.58        0.62      1.29 o 
   1  12   3        0.26       -0.51      1.39 o 
 -17   0   4        6.23        4.64      2.54 o 
 -16   0   4        0.53        1.17      1.82 o 
 -15   0   4       76.05       72.53      2.86 o 
 -14   0   4      443.64      444.92      9.04 o 
 -13   0   4      252.55      234.60      5.42 o 
 -12   0   4      124.27      120.10      3.41 o 
 -11   0   4        2.41        2.59      0.78 o 
 -10   0   4      219.11      216.91      4.78 o 
  -9   0   4      186.09      167.57      7.61 o 
  -8   0   4       89.86       67.16      1.53 o 
  -7   0   4      184.97      169.61      2.89 o 
  -6   0   4     3209.01     3795.00     50.93 o 
  -5   0   4        3.40        2.68      0.72 o 
  -4   0   4      573.32      677.37      9.54 o 
  -3   0   4      155.61      146.39      2.46 o 
  -2   0   4       37.19       38.35      1.15 o 
  -1   0   4      522.79      598.08      8.41 o 
   0   0   4     3852.68     3969.61     66.99 o 
   1   0   4      361.26      404.20      5.87 o 
   2   0   4      551.66      509.37      8.77 o 
   3   0   4      194.89      202.69      3.23 o 
   4   0   4        2.12        1.72      0.31 o 
   5   0   4        6.51        8.60      0.69 o 
   6   0   4        9.16        9.60      0.60 o 
   7   0   4       75.98       91.94      2.03 o 
   8   0   4       79.17       95.98      3.60 o 
   9   0   4        0.97        0.90      0.50 o 
  10   0   4        1.63        2.67      1.10 o 
  11   0   4        7.07        7.60      1.85 o 
  12   0   4        1.94        2.47      0.83 o 
  13   0   4        2.08        3.67      1.42 o 
  14   0   4        5.65        7.38      1.90 o 
  15   0   4      139.16      146.33      6.46 o 
 -17   1   4       13.46       13.91      2.56 o 
 -16   1   4        8.85        9.97      1.28 o 
 -15   1   4       17.38       19.05      1.41 o 
 -14   1   4       20.65       18.66      1.77 o 
 -13   1   4       56.05       51.27      1.58 o 
 -12   1   4        4.42        4.77      0.67 o 
 -11   1   4     1977.98     1956.77     23.28 o 
 -10   1   4       88.31       87.93      1.84 o 
  -9   1   4       23.44       20.39      0.97 o 
  -8   1   4      343.22      355.41      4.64 o 
  -7   1   4       18.95       13.91      0.43 o 
  -6   1   4      152.99      156.29      1.89 o 
  -5   1   4      798.67      918.45      9.03 o 
  -4   1   4     1311.21     1451.08     13.99 o 
  -3   1   4      391.87      429.05      4.40 o 
  -2   1   4     1588.65     1659.05     15.91 o 
  -1   1   4        8.22        4.67      0.27 o 
   0   1   4      605.00      627.07      6.22 o 
   1   1   4      381.70      370.26      3.82 o 
   2   1   4        1.05        1.34      0.19 o 
   3   1   4     1171.34     1363.57     13.19 o 
   4   1   4      356.82      387.58      4.08 o 
   5   1   4      783.79      853.08      8.50 o 
   6   1   4      429.78      453.07      5.43 o 
   7   1   4       20.14       19.93      0.70 o 
   8   1   4       10.68       12.90      0.62 o 
   9   1   4       63.64       60.76      1.50 o 
  10   1   4        3.01        4.20      0.54 o 
  11   1   4       56.44       62.47      1.65 o 
  12   1   4      104.71      116.59      2.49 o 
  13   1   4      104.14      108.74      2.84 o 
  14   1   4       13.49       13.72      2.02 o 
  15   1   4       27.96       30.73      2.43 o 
 -16   2   4        0.79        0.86      0.95 o 
 -15   2   4        2.96        2.06      0.89 o 
 -14   2   4       13.84       14.55      1.17 o 
 -13   2   4        9.16       10.12      0.86 o 
 -12   2   4      215.79      217.28      3.56 o 
 -11   2   4       20.61       19.75      0.95 o 
 -10   2   4        0.45        1.21      0.40 o 
  -9   2   4      292.35      287.24      4.16 o 
  -8   2   4       22.17       28.05      0.80 o 
  -7   2   4      101.58      109.78      1.70 o 
  -6   2   4      532.97      534.84      6.06 o 
  -5   2   4       99.05      111.01      1.42 o 
  -4   2   4       52.65       76.35      1.08 o 
  -3   2   4       76.50       89.50      1.19 o 
  -2   2   4      290.62      284.59      3.04 o 
  -1   2   4     1029.24     1147.71     11.13 o 
   0   2   4       11.46       10.82      0.33 o 
   1   2   4     1971.72     2199.50     21.01 o 
   2   2   4      677.26      726.34      7.90 o 
   3   2   4       43.57       33.19      0.75 o 
   4   2   4       40.66       43.62      0.90 o 
   5   2   4      137.70      129.46      2.06 o 
   6   2   4       42.82       38.92      1.51 o 
   7   2   4        3.85        4.06      0.59 o 
   8   2   4       39.17       39.22      1.00 o 
   9   2   4      223.26      211.82      3.02 o 
  10   2   4       11.09       12.89      0.85 o 
  11   2   4       64.57       69.31      1.78 o 
  12   2   4       20.28       18.97      1.25 o 
  13   2   4       13.25       12.83      1.17 o 
  14   2   4        3.68        4.19      0.99 o 
 -16   3   4       54.76       59.13      2.35 o 
 -15   3   4       17.59       17.87      1.38 o 
 -14   3   4        1.84        2.08      0.82 o 
 -13   3   4        1.67        1.27      0.63 o 
 -12   3   4       20.95       20.26      1.02 o 
 -11   3   4        0.80        0.26      0.43 o 
 -10   3   4      368.04      345.04      4.38 o 
  -9   3   4      644.25      649.11      7.46 o 
  -8   3   4     1245.53     1302.93     14.10 o 
  -7   3   4      445.30      463.37      5.43 o 
  -6   3   4        7.50        8.14      1.35 o 
  -5   3   4       10.54       10.56      0.47 o 
  -4   3   4      104.30      106.07      1.38 o 
  -3   3   4      130.50      140.17      1.69 o 
  -2   3   4       31.78       35.49      0.77 o 
  -1   3   4      218.12      263.51      3.26 o 
   0   3   4      546.87      715.03      7.98 o 
   1   3   4     1403.30     1522.78     14.70 o 
   2   3   4       76.32       58.85      1.03 o 
   3   3   4      158.74      124.23      1.81 o 
   4   3   4      262.74      255.83      3.58 o 
   5   3   4      195.40      187.94      2.56 o 
   6   3   4      452.37      456.76      5.40 o 
   7   3   4        6.91        4.95      0.46 o 
   8   3   4       58.90       60.44      1.31 o 
   9   3   4      397.96      407.03      5.10 o 
  10   3   4      177.92      185.10      3.23 o 
  11   3   4      183.60      179.73      3.69 o 
  12   3   4       27.64       26.06      1.42 o 
  13   3   4        4.14        2.44      0.74 o 
  14   3   4        1.69        1.82      0.91 o 
 -16   4   4        2.47        3.09      1.14 o 
 -15   4   4       15.13       19.68      1.48 o 
 -14   4   4        0.02       -0.89      0.59 o 
 -13   4   4        2.59        2.48      1.06 o 
 -12   4   4        0.02        0.03      0.47 o 
 -11   4   4        1.04        1.35      0.45 o 
 -10   4   4        1.32        1.54      0.40 o 
  -9   4   4       47.68       41.69      1.40 o 
  -8   4   4       70.36       68.55      1.77 o 
  -7   4   4      121.43      106.35      1.73 o 
  -6   4   4      107.76       98.69      1.61 o 
  -5   4   4      310.32      326.84      3.99 o 
  -4   4   4      261.59      261.54      2.92 o 
  -3   4   4        6.23       12.37      0.41 o 
  -2   4   4        7.95       10.27      0.48 o 
  -1   4   4      310.32      376.16      4.52 o 
   0   4   4        0.70        2.11      0.29 o 
   1   4   4      159.02      205.00      2.56 o 
   2   4   4      308.59      304.98      3.34 o 
   3   4   4     1176.91     1198.11     12.89 o 
   4   4   4     1049.78     1038.30     11.32 o 
   5   4   4       40.10       37.92      0.98 o 
   6   4   4      163.12      153.97      2.32 o 
   7   4   4        0.63        0.29      0.39 o 
   8   4   4      160.70      152.17      2.44 o 
   9   4   4       92.60       85.36      1.93 o 
  10   4   4        0.33        0.36      0.47 o 
  11   4   4        0.23        0.31      0.61 o 
  12   4   4        0.22        0.71      0.73 o 
  13   4   4        0.10       -0.81      0.72 o 
  14   4   4        0.14        0.20      1.05 o 
 -15   5   4        4.06        3.42      1.42 o 
 -14   5   4       14.65       23.14      1.99 o 
 -13   5   4        3.40        6.40      0.82 o 
 -12   5   4        0.22        0.45      0.55 o 
 -11   5   4        1.27        0.81      0.53 o 
 -10   5   4        0.04        0.01      0.37 o 
  -9   5   4        4.51        4.95      0.51 o 
  -8   5   4        4.57        5.37      0.78 o 
  -7   5   4        9.04        9.53      0.57 o 
  -6   5   4      198.24      190.59      3.13 o 
  -5   5   4       77.69       75.62      1.64 o 
  -4   5   4       66.47       70.38      1.31 o 
  -3   5   4       64.32       67.78      1.48 o 
  -2   5   4      593.98      666.60      7.65 o 
  -1   5   4       58.48       57.98      1.17 o 
   0   5   4       39.64       35.58      0.87 o 
   1   5   4        0.54        0.78      0.28 o 
   2   5   4       81.74       87.17      1.82 o 
   3   5   4        6.55        5.49      0.67 o 
   4   5   4      275.26      248.92      3.83 o 
   5   5   4       10.78       13.34      0.81 o 
   6   5   4      992.45     1005.57     12.73 o 
   7   5   4       27.25       33.75      1.40 o 
   8   5   4       51.62       53.95      1.60 o 
   9   5   4        6.91        7.02      1.02 o 
  10   5   4       16.14       16.27      1.25 o 
  11   5   4        1.80        2.27      0.78 o 
  12   5   4        0.80       -0.58      0.83 o 
  13   5   4        0.20       -1.02      2.73 o 
 -14   6   4        0.87        0.51      1.13 o 
 -13   6   4        4.84        4.83      1.07 o 
 -12   6   4        0.48        0.71      0.68 o 
 -11   6   4        1.34        1.13      0.63 o 
 -10   6   4        2.76        2.22      0.65 o 
  -9   6   4       19.65       17.40      0.99 o 
  -8   6   4        3.29        4.93      0.60 o 
  -7   6   4       27.75       27.63      1.08 o 
  -6   6   4       13.58       11.92      1.00 o 
  -5   6   4        0.03        0.49      0.34 o 
  -4   6   4      105.44      101.48      2.05 o 
  -3   6   4      250.44      268.73      4.24 o 
  -2   6   4      627.50      642.98      7.50 o 
  -1   6   4        3.80        4.09      0.41 o 
   0   6   4       13.25       10.46      0.56 o 
   1   6   4       23.47       24.10      0.97 o 
   2   6   4       46.67       53.18      1.41 o 
   3   6   4       93.24       85.10      2.09 o 
   4   6   4        4.08        3.51      0.62 o 
   5   6   4       19.68       21.23      1.08 o 
   6   6   4      553.38      489.75      6.86 o 
   7   6   4      275.04      260.58      4.21 o 
   8   6   4        0.11       -0.13      0.61 o 
   9   6   4      107.60       95.80      2.67 o 
  10   6   4       28.97       26.69      2.93 o 
  11   6   4        0.28        0.62      0.81 o 
  12   6   4        0.09       -0.41      0.89 o 
 -13   7   4        7.57        7.96      1.23 o 
 -12   7   4        8.05       10.21      1.19 o 
 -11   7   4       43.33       51.65      1.99 o 
 -10   7   4        0.24        0.72      0.64 o 
  -9   7   4      133.65      129.61      3.15 o 
  -8   7   4        1.56        0.32      0.50 o 
  -7   7   4       48.14       48.09      1.47 o 
  -6   7   4       46.85       47.13      1.42 o 
  -5   7   4        8.47        9.13      0.73 o 
  -4   7   4        0.02        0.18      0.35 o 
  -3   7   4        0.76        0.83      0.60 o 
  -2   7   4       24.21       17.38      0.80 o 
  -1   7   4        6.25        4.49      0.52 o 
   0   7   4        5.05        5.14      0.49 o 
   1   7   4      112.30       99.34      2.11 o 
   2   7   4        0.02       -0.06      0.40 o 
   3   7   4      152.67      146.98      2.77 o 
   4   7   4      832.03      803.70     10.52 o 
   5   7   4       11.88       13.49      0.93 o 
   6   7   4      111.35       99.10      2.28 o 
   7   7   4        0.78        1.44      1.21 o 
   8   7   4       64.90       62.17      2.72 o 
   9   7   4       34.01       26.99      1.86 o 
  10   7   4       31.00       27.26      1.69 o 
  11   7   4        6.50        7.14      1.51 o 
 -12   8   4        6.56        5.80      1.44 o 
 -11   8   4        0.26        0.21      0.78 o 
 -10   8   4       62.07       59.89      2.71 o 
  -9   8   4        0.05        1.51      0.73 o 
  -8   8   4       34.05       45.19      1.86 o 
  -7   8   4       60.81       58.86      1.95 o 
  -6   8   4       10.34        9.02      0.80 o 
  -5   8   4        1.40        0.97      0.49 o 
  -4   8   4        4.40        4.23      0.61 o 
  -3   8   4        1.31        1.40      0.46 o 
  -2   8   4       39.59       42.80      1.41 o 
  -1   8   4       23.34       20.92      0.89 o 
   0   8   4      194.16      184.83      4.06 o 
   1   8   4      146.41      148.21      2.84 o 
   2   8   4      280.74      269.84      4.35 o 
   3   8   4       10.08       10.14      0.85 o 
   4   8   4       14.22       16.82      1.04 o 
   5   8   4        1.55        1.95      0.65 o 
   6   8   4        0.00        0.61      1.45 o 
   7   8   4       12.49        9.27      1.11 o 
   8   8   4       38.87       35.68      1.81 o 
   9   8   4        7.28        3.69      1.08 o 
  10   8   4       57.60       56.60      2.37 o 
 -11   9   4       74.31       72.55      2.73 o 
 -10   9   4        3.41        4.38      1.11 o 
  -9   9   4        1.24        1.80      0.87 o 
  -8   9   4        3.81        4.04      1.01 o 
  -7   9   4       44.36       46.37      1.92 o 
  -6   9   4       21.14       16.01      1.09 o 
  -5   9   4       29.19       27.31      1.30 o 
  -4   9   4        0.12       -0.77      0.52 o 
  -3   9   4        0.07        0.36      0.48 o 
  -2   9   4        1.78        2.07      0.82 o 
  -1   9   4        7.97        7.16      0.98 o 
   0   9   4       18.68       16.44      1.09 o 
   1   9   4        2.27        2.90      0.68 o 
   2   9   4       76.54       75.67      1.99 o 
   3   9   4        0.10        0.35      0.58 o 
   4   9   4        4.54        4.28      0.75 o 
   5   9   4        4.44        4.89      1.03 o 
   6   9   4        1.83        2.66      0.92 o 
   7   9   4        0.62       -0.42      0.87 o 
   8   9   4       14.48       13.30      1.42 o 
   9   9   4        0.04       -0.12      1.20 o 
  -9  10   4        2.51        2.68      1.20 o 
  -8  10   4        2.70        1.80      1.07 o 
  -7  10   4       28.13       26.53      1.81 o 
  -6  10   4       76.74       76.40      2.56 o 
  -5  10   4       74.67       68.72      2.06 o 
  -4  10   4        7.28        8.12      0.95 o 
  -3  10   4       50.91       50.47      2.04 o 
  -2  10   4       55.50       55.42      2.12 o 
  -1  10   4        4.72        4.39      1.09 o 
   0  10   4        1.14        0.57      0.87 o 
   1  10   4        2.79        2.72      0.74 o 
   2  10   4       15.17       14.24      1.11 o 
   3  10   4       18.08       16.09      1.19 o 
   4  10   4       12.88       11.21      1.23 o 
   5  10   4        2.25        1.31      0.99 o 
   6  10   4        0.00       -1.01      0.86 o 
   7  10   4        0.48       -0.48      1.09 o 
  -6  11   4       21.28       28.88      2.37 o 
  -5  11   4       13.84       14.76      1.53 o 
  -4  11   4       18.47       17.98      1.62 o 
  -3  11   4        5.56        6.14      1.17 o 
  -2  11   4       25.63       31.01      1.83 o 
  -1  11   4       11.77       12.12      2.99 o 
   0  11   4        9.14        7.89      1.25 o 
   1  11   4        0.00        1.41      1.04 o 
   2  11   4       10.55       11.43      1.95 o 
   3  11   4       16.62       17.11      1.53 o 
   4  11   4        0.19        0.03      1.04 o 
 -16   1   5        0.47        0.53      0.99 o 
 -15   1   5      107.38      105.36      2.50 o 
 -14   1   5      105.82      102.79      3.27 o 
 -13   1   5        9.07        8.91      1.46 o 
 -12   1   5      203.59      197.10      3.36 o 
 -11   1   5      515.04      496.33      6.74 o 
 -10   1   5        6.04        7.02      0.65 o 
  -9   1   5        1.15        3.00      0.45 o 
  -8   1   5       12.32       10.49      0.53 o 
  -7   1   5       33.84       42.99      0.99 o 
  -6   1   5      812.05     1001.49      9.91 o 
  -5   1   5      911.21     1050.11     10.35 o 
  -4   1   5      152.13      143.49      1.80 o 
  -3   1   5     2249.73     2518.78     24.06 o 
  -2   1   5        4.35        2.48      0.26 o 
  -1   1   5        4.94        3.57      0.28 o 
   0   1   5        4.12        3.21      0.26 o 
   1   1   5      327.02      363.94      3.87 o 
   2   1   5       44.28       64.11      0.99 o 
   3   1   5     1006.51     1074.45     10.56 o 
   4   1   5      122.62      137.18      1.76 o 
   5   1   5       60.94       71.12      1.30 o 
   6   1   5      125.80      124.36      3.65 o 
   7   1   5       17.31       18.31      1.09 o 
   8   1   5        5.34        6.06      0.56 o 
   9   1   5       24.24       25.71      1.20 o 
  10   1   5        7.32        8.27      0.73 o 
  11   1   5       52.44       56.55      1.66 o 
  12   1   5       31.13       34.27      1.39 o 
  13   1   5       26.32       30.45      2.12 o 
  14   1   5       14.31       17.69      1.52 o 
 -16   2   5       15.32       16.18      1.48 o 
 -15   2   5        3.89        2.52      0.96 o 
 -14   2   5        2.35        2.29      0.71 o 
 -13   2   5        1.73        1.57      0.79 o 
 -12   2   5      191.70      200.69      3.41 o 
 -11   2   5        6.54        7.28      0.72 o 
 -10   2   5       72.58       64.58      1.38 o 
  -9   2   5       99.84       95.27      1.67 o 
  -8   2   5        0.18        0.71      0.59 o 
  -7   2   5      293.38      305.74      3.95 o 
  -6   2   5       48.94       37.05      0.88 o 
  -5   2   5       15.60       10.15      0.41 o 
  -4   2   5      177.69      210.48      2.44 o 
  -3   2   5       60.15       52.37      0.88 o 
  -2   2   5        5.62        4.71      0.41 o 
  -1   2   5        8.61        8.35      0.33 o 
   0   2   5      110.57       97.76      1.44 o 
   1   2   5       51.87       64.89      0.99 o 
   2   2   5      268.87      269.09      2.97 o 
   3   2   5      141.53      169.79      2.04 o 
   4   2   5       23.01       25.10      0.73 o 
   5   2   5        0.01        0.38      0.43 o 
   6   2   5        4.31        3.85      0.40 o 
   7   2   5       12.22       11.28      0.89 o 
   8   2   5        1.84        3.11      0.42 o 
   9   2   5        5.05        3.97      0.55 o 
  10   2   5       21.92       23.89      1.08 o 
  11   2   5       17.31       17.61      1.07 o 
  12   2   5        4.29        4.21      0.82 o 
  13   2   5        4.83        6.26      1.19 o 
  14   2   5        0.36        1.63      1.44 o 
 -16   3   5        0.68        0.06      1.05 o 
 -15   3   5       18.91       18.50      1.45 o 
 -14   3   5        3.63        8.84      2.41 o 
 -13   3   5       25.97       25.95      1.54 o 
 -12   3   5       24.43       22.43      1.10 o 
 -11   3   5      109.20      108.29      1.96 o 
 -10   3   5       50.89       51.02      1.25 o 
  -9   3   5     1945.03     1877.64     20.07 o 
  -8   3   5      116.82      100.48      1.72 o 
  -7   3   5        1.21        0.71      0.29 o 
  -6   3   5      379.67      357.67      4.35 o 
  -5   3   5       50.27       51.36      0.90 o 
  -4   3   5       10.12        8.57      0.39 o 
  -3   3   5       41.17       47.15      0.81 o 
  -2   3   5      753.66      788.46      8.82 o 
  -1   3   5       77.09       74.79      1.39 o 
   0   3   5     3509.85     3984.03     42.00 o 
   1   3   5      786.99      835.48      8.33 o 
   2   3   5        0.48        0.51      0.19 o 
   3   3   5      494.48      504.89      5.83 o 
   4   3   5       54.22       65.20      1.38 o 
   5   3   5        0.45        1.32      0.31 o 
   6   3   5       20.69       17.55      0.71 o 
   7   3   5      467.01      468.09      8.97 o 
   8   3   5      206.64      200.56      2.93 o 
   9   3   5      259.78      255.24      3.74 o 
  10   3   5       37.71       38.31      1.33 o 
  11   3   5       11.96       13.04      1.09 o 
  12   3   5        3.84        4.39      0.86 o 
  13   3   5        0.26        0.54      0.80 o 
 -15   4   5        0.26       -0.27      1.13 o 
 -14   4   5        1.55        1.42      0.90 o 
 -13   4   5      104.71      104.29      2.38 o 
 -12   4   5       13.81       14.92      0.85 o 
 -11   4   5       14.70       14.46      0.79 o 
 -10   4   5       25.41       29.56      0.99 o 
  -9   4   5       42.09       40.11      1.20 o 
  -8   4   5        1.54        2.02      0.41 o 
  -7   4   5      195.33      183.83      3.18 o 
  -6   4   5      101.64       90.67      1.66 o 
  -5   4   5       47.19       39.68      1.19 o 
  -4   4   5       13.26        9.52      0.48 o 
  -3   4   5      125.61      128.27      1.95 o 
  -2   4   5      143.86      145.32      2.14 o 
  -1   4   5      152.10      144.48      3.20 o 
   0   4   5      252.64      257.71      3.35 o 
   1   4   5       22.59       21.12      0.77 o 
   2   4   5       42.07       32.23      1.07 o 
   3   4   5      317.58      349.31      4.98 o 
   4   4   5      132.48      129.64      5.00 o 
   5   4   5       16.25       19.42      0.91 o 
   6   4   5       52.99       46.83      1.38 o 
   7   4   5        2.21        0.88      0.47 o 
   8   4   5        6.04        8.26      1.24 o 
   9   4   5      167.64      158.28      3.45 o 
  10   4   5       27.20       25.29      1.41 o 
  11   4   5       61.36       64.74      2.64 o 
  12   4   5       16.12       15.27      2.71 o 
  13   4   5        5.40        4.89      1.30 o 
 -15   5   5       83.78       98.51      4.89 o 
 -14   5   5       39.79       54.42      4.35 o 
 -13   5   5       11.34       11.86      1.83 o 
 -12   5   5       11.45       13.83      1.13 o 
 -11   5   5        1.77        1.68      0.57 o 
 -10   5   5        3.69        5.02      0.96 o 
  -9   5   5        7.67        8.22      1.14 o 
  -8   5   5      562.69      556.69      7.62 o 
  -7   5   5      451.43      448.74      6.31 o 
  -6   5   5      183.14      180.36      3.07 o 
  -5   5   5      269.56      255.63      4.45 o 
  -4   5   5      169.71      164.02      4.38 o 
  -3   5   5       23.57       24.56      0.85 o 
  -2   5   5       16.47       25.29      1.21 o 
  -1   5   5       66.13       69.80      2.19 o 
   0   5   5        9.72        9.94      0.67 o 
   1   5   5        2.14        2.28      0.76 o 
   2   5   5        8.66        8.72      0.67 o 
   3   5   5        2.18        1.37      0.48 o 
   4   5   5       17.69       17.74      0.92 o 
   5   5   5        9.08        5.76      0.74 o 
   6   5   5     1823.59     1769.16     21.66 o 
   7   5   5       10.52        7.57      0.79 o 
   8   5   5       96.07       90.99      2.15 o 
   9   5   5      101.58       90.75      2.20 o 
  10   5   5        0.41       -0.04      0.74 o 
  11   5   5        0.21       -0.26      0.81 o 
  12   5   5        0.46        0.87      1.12 o 
 -14   6   5       15.82       18.94      2.01 o 
 -13   6   5       27.66       33.35      1.74 o 
 -12   6   5        0.00       -0.16      0.72 o 
 -11   6   5       14.66       14.32      1.18 o 
 -10   6   5        0.02        0.48      0.53 o 
  -9   6   5        2.50        3.80      0.61 o 
  -8   6   5      232.67      243.31      4.02 o 
  -7   6   5      104.70      103.22      2.22 o 
  -6   6   5      733.98      737.87      9.77 o 
  -5   6   5       45.05       42.31      1.30 o 
  -4   6   5        0.79        0.66      0.35 o 
  -3   6   5      166.84      170.33      3.55 o 
  -2   6   5       56.59       58.67      1.27 o 
  -1   6   5       34.81       39.26      1.17 o 
   0   6   5       20.83       22.99      0.96 o 
   1   6   5        1.20        1.34      0.45 o 
   2   6   5        0.03        0.32      0.44 o 
   3   6   5        2.40        2.22      0.71 o 
   4   6   5      804.77      763.95     10.07 o 
   5   6   5      128.27      126.29      3.29 o 
   6   6   5      144.58      130.21      2.66 o 
   7   6   5       16.44       14.15      1.19 o 
   8   6   5       12.05        9.69      0.93 o 
   9   6   5        7.55        6.95      1.04 o 
  10   6   5       22.44       19.79      1.46 o 
  11   6   5        7.63       10.63      1.29 o 
  12   6   5        7.46        7.72      1.77 o 
 -13   7   5        1.08        1.34      1.06 o 
 -12   7   5        0.62        2.74      1.04 o 
 -11   7   5       32.29       26.51      1.58 o 
 -10   7   5       10.57       12.59      1.17 o 
  -9   7   5      125.43      120.54      2.61 o 
  -8   7   5       33.24       35.14      1.51 o 
  -7   7   5        0.03        1.02      0.52 o 
  -6   7   5       38.57       39.48      1.58 o 
  -5   7   5       10.13       12.28      0.84 o 
  -4   7   5      150.15      152.91      4.26 o 
  -3   7   5       57.58       54.71      1.52 o 
  -2   7   5        9.14        9.37      0.61 o 
  -1   7   5        0.93        0.71      0.44 o 
   0   7   5        7.40        8.85      0.73 o 
   1   7   5       48.35       41.13      1.36 o 
   2   7   5       37.37       36.38      1.31 o 
   3   7   5       12.47       12.72      0.92 o 
   4   7   5       44.12       42.55      1.47 o 
   5   7   5        2.52        4.60      0.72 o 
   6   7   5       90.77       76.54      2.05 o 
   7   7   5       21.43       16.95      1.16 o 
   8   7   5        5.48        8.67      1.36 o 
   9   7   5       34.64       29.61      1.76 o 
  10   7   5        0.01        0.20      0.95 o 
  11   7   5        0.43       -0.30      1.10 o 
 -12   8   5       16.87       17.43      1.61 o 
 -11   8   5       24.28       26.08      1.67 o 
 -10   8   5       31.02       35.12      3.22 o 
  -9   8   5       97.10       95.88      2.78 o 
  -8   8   5      103.19      101.31      2.43 o 
  -7   8   5       27.58       25.04      1.43 o 
  -6   8   5        9.31        9.99      0.89 o 
  -5   8   5       11.54       11.14      0.88 o 
  -4   8   5        0.01        0.41      0.49 o 
  -3   8   5        0.09        0.08      0.44 o 
  -2   8   5       24.33       22.89      2.03 o 
  -1   8   5        2.30        2.75      0.59 o 
   0   8   5       14.88       16.18      1.11 o 
   1   8   5       11.94       10.75      0.88 o 
   2   8   5       15.98       14.06      0.97 o 
   3   8   5        6.33        5.20      0.75 o 
   4   8   5       26.30       21.85      1.21 o 
   5   8   5        0.04        0.10      0.66 o 
   6   8   5       27.03       23.99      1.31 o 
   7   8   5        0.01        0.25      0.85 o 
   8   8   5       70.46       60.38      2.37 o 
   9   8   5       13.25       12.10      1.47 o 
  10   8   5        0.62        1.13      1.29 o 
 -11   9   5        0.30        1.13      1.26 o 
 -10   9   5       15.95       13.97      1.47 o 
  -9   9   5       14.33       16.65      1.87 o 
  -8   9   5        0.00        0.40      0.77 o 
  -7   9   5        0.01       -0.84      0.59 o 
  -6   9   5        8.58        8.06      0.90 o 
  -5   9   5       26.76       28.94      1.86 o 
  -4   9   5        7.90        8.04      1.00 o 
  -3   9   5       27.43       29.81      1.62 o 
  -2   9   5        0.55        1.09      0.73 o 
  -1   9   5        2.03        1.26      0.73 o 
   0   9   5       24.94       28.03      1.93 o 
   1   9   5       14.58       13.64      1.01 o 
   2   9   5        7.06        8.05      0.91 o 
   3   9   5       33.94       35.54      1.49 o 
   4   9   5        0.34       -0.12      0.61 o 
   5   9   5        6.50        7.59      1.02 o 
   6   9   5        2.85        2.74      1.05 o 
   7   9   5        8.58        9.66      1.34 o 
   8   9   5        9.31        8.16      1.44 o 
  -9  10   5        0.46       -0.49      1.11 o 
  -8  10   5        1.21        1.69      0.97 o 
  -7  10   5        5.96        9.39      1.28 o 
  -6  10   5        8.72        7.46      1.11 o 
  -5  10   5        6.84        8.69      1.01 o 
  -4  10   5       15.82       18.13      1.48 o 
  -3  10   5       37.88       35.12      1.81 o 
  -2  10   5       22.19       21.63      1.55 o 
  -1  10   5        0.10        0.99      0.97 o 
   0  10   5        8.21        9.27      1.24 o 
   1  10   5        4.52        2.79      0.80 o 
   2  10   5       36.70       36.80      1.62 o 
   3  10   5       23.52       22.50      1.36 o 
   4  10   5        6.63        7.09      1.02 o 
   5  10   5        4.12        4.28      1.18 o 
   6  10   5        0.40       -0.17      1.14 o 
  -6  11   5        7.00        7.32      1.49 o 
  -5  11   5        7.82        8.74      1.83 o 
  -4  11   5        3.26        0.72      1.08 o 
  -3  11   5       11.67       13.03      2.03 o 
  -2  11   5        5.95        5.89      1.23 o 
  -1  11   5        1.54        2.24      1.11 o 
   0  11   5       21.34       25.12      1.82 o 
   1  11   5        7.69        9.37      1.39 o 
   2  11   5        0.08       -0.13      1.13 o 
   3  11   5        2.20        1.83      1.01 o 
 -16   0   6       90.36      106.70      4.76 o 
 -15   0   6      224.61      240.48      5.94 o 
 -14   0   6      178.16      179.85      7.99 o 
 -13   0   6      225.32      209.74      5.17 o 
 -12   0   6       76.48       76.22      2.70 o 
 -11   0   6      131.46      118.67      3.36 o 
 -10   0   6       14.30       18.71      1.30 o 
  -9   0   6      255.48      232.72      5.44 o 
  -8   0   6       14.88       12.19      1.47 o 
  -7   0   6       25.13       28.46      1.12 o 
  -6   0   6       14.47       10.49      0.67 o 
  -5   0   6     1339.29     1561.83     21.53 o 
  -4   0   6        2.77        2.33      0.43 o 
  -3   0   6      169.39      202.83      3.43 o 
  -2   0   6      109.94       92.82      1.89 o 
  -1   0   6      117.02      112.06      2.15 o 
   0   0   6      107.88      125.06      2.31 o 
   1   0   6      117.38       97.39      1.95 o 
   2   0   6      115.13      117.80      2.26 o 
   3   0   6      475.37      522.00      7.73 o 
   4   0   6      348.36      331.34     15.02 o 
   5   0   6      379.72      389.29      6.08 o 
   6   0   6      203.38      203.49      4.51 o 
   7   0   6       60.10       59.50      2.06 o 
   8   0   6        4.30        4.53      1.72 o 
   9   0   6        2.21        3.00      0.79 o 
  10   0   6       24.30       23.48      1.63 o 
  11   0   6      144.67      141.65      4.09 o 
  12   0   6       16.95       22.27      2.44 o 
  13   0   6        0.01        1.66      1.13 o 
 -16   1   6        5.92        6.30      1.14 o 
 -15   1   6        0.82        1.52      0.80 o 
 -14   1   6       26.94       26.86      1.30 o 
 -13   1   6      161.82      155.02      2.98 o 
 -12   1   6      304.78      281.88      4.41 o 
 -11   1   6       56.70       54.02      1.52 o 
 -10   1   6        2.05        2.38      1.09 o 
  -9   1   6       89.64       83.39      1.80 o 
  -8   1   6       90.20       86.31      2.51 o 
  -7   1   6       16.34       17.74      0.72 o 
  -6   1   6      216.56      262.61      3.07 o 
  -5   1   6       17.49       13.42      0.51 o 
  -4   1   6     1619.33     1756.10     17.03 o 
  -3   1   6      976.69     1128.02     11.12 o 
  -2   1   6        1.66        0.87      0.25 o 
  -1   1   6        0.79        2.17      0.31 o 
   0   1   6      705.30      676.08      6.85 o 
   1   1   6      449.93      486.47      5.08 o 
   2   1   6      610.40      679.72      6.90 o 
   3   1   6       10.37       13.68      0.51 o 
   4   1   6       14.11       15.03      0.76 o 
   5   1   6        0.07        1.03      0.31 o 
   6   1   6        2.26        3.07      0.40 o 
   7   1   6       34.25       36.78      1.39 o 
   8   1   6        0.35        0.03      0.36 o 
   9   1   6      172.89      186.11      3.24 o 
  10   1   6       38.05       38.43      1.37 o 
  11   1   6       70.40       78.17      2.04 o 
  12   1   6       49.80       51.57      1.73 o 
  13   1   6       30.54       34.19      1.82 o 
 -16   2   6       13.45       12.09      1.53 o 
 -15   2   6       18.09       20.39      1.28 o 
 -14   2   6       48.12       46.78      1.65 o 
 -13   2   6        3.20        4.50      0.75 o 
 -12   2   6        0.03       -0.70      0.52 o 
 -11   2   6      648.38      620.84      9.43 o 
 -10   2   6       72.17       74.91      1.76 o 
  -9   2   6      285.93      282.45      3.72 o 
  -8   2   6        1.57        0.28      0.38 o 
  -7   2   6       46.00       54.58      1.61 o 
  -6   2   6       12.91       16.06      0.63 o 
  -5   2   6      259.35      245.76      2.87 o 
  -4   2   6      167.28      188.58      2.31 o 
  -3   2   6      234.58      208.02      2.48 o 
  -2   2   6      205.03      199.26      2.60 o 
  -1   2   6      174.31      196.86      2.34 o 
   0   2   6        3.83        3.59      0.56 o 
   1   2   6      231.73      231.27      2.68 o 
   2   2   6      388.73      407.11      4.36 o 
   3   2   6      192.52      203.63      2.73 o 
   4   2   6       37.03       35.90      1.28 o 
   5   2   6       42.65       40.52      1.00 o 
   6   2   6       19.80       20.94      0.95 o 
   7   2   6        0.68        1.07      0.36 o 
   8   2   6      108.40      100.95      2.09 o 
   9   2   6       27.18       25.11      1.12 o 
  10   2   6       22.43       23.41      1.14 o 
  11   2   6       78.26       77.97      2.02 o 
  12   2   6       23.07       27.04      1.89 o 
  13   2   6        1.77        1.55      0.90 o 
 -16   3   6        0.39        1.39      1.43 o 
 -15   3   6       24.89       26.83      1.68 o 
 -14   3   6       31.52       28.11      2.37 o 
 -13   3   6       22.72       21.46      1.20 o 
 -12   3   6       17.22       22.40      1.31 o 
 -11   3   6       31.24       33.05      1.55 o 
 -10   3   6      302.39      287.87      3.89 o 
  -9   3   6     1689.22     1654.62     23.22 o 
  -8   3   6      113.74      104.85      1.82 o 
  -7   3   6        3.85        5.20      0.47 o 
  -6   3   6      108.79       92.85      1.94 o 
  -5   3   6       18.24       23.83      0.77 o 
  -4   3   6      319.63      300.26      3.82 o 
  -3   3   6       16.94       18.07      0.84 o 
  -2   3   6        3.20        2.62      0.35 o 
  -1   3   6      692.15      728.41      8.29 o 
   0   3   6        1.94        1.04      0.37 o 
   1   3   6      207.57      228.75      3.06 o 
   2   3   6        1.00        0.98      0.39 o 
   3   3   6       22.42       21.42      0.91 o 
   4   3   6        8.73        8.82      0.97 o 
   5   3   6       58.89       51.16      1.36 o 
   6   3   6       97.79       94.05      1.72 o 
   7   3   6        2.00        1.74      0.44 o 
   8   3   6      847.11      854.05      9.78 o 
   9   3   6       30.17       30.69      1.24 o 
  10   3   6        7.77        9.00      0.97 o 
  11   3   6       18.31       19.07      1.67 o 
  12   3   6       12.62       11.77      1.53 o 
  13   3   6        0.65        1.98      1.38 o 
 -15   4   6       24.81       26.91      2.27 o 
 -14   4   6       35.93       32.47      2.23 o 
 -13   4   6        1.35        0.80      0.97 o 
 -12   4   6        0.03        0.01      0.66 o 
 -11   4   6       49.21       50.59      1.72 o 
 -10   4   6       64.53       68.92      2.45 o 
  -9   4   6      146.02      133.51      2.57 o 
  -8   4   6       19.17       22.79      0.99 o 
  -7   4   6       44.71       41.61      1.26 o 
  -6   4   6      793.76      799.42     10.35 o 
  -5   4   6      193.27      175.99      2.98 o 
  -4   4   6      720.25      659.42     10.25 o 
  -3   4   6      127.57      120.85      4.63 o 
  -2   4   6      208.42      225.95      3.98 o 
  -1   4   6       67.97       65.23      1.81 o 
   0   4   6        0.58        1.80      0.32 o 
   1   4   6       10.73        8.75      0.75 o 
   2   4   6        4.97        1.96      0.53 o 
   3   4   6        2.91        3.86      0.54 o 
   4   4   6        1.36        2.25      0.51 o 
   5   4   6        9.70       10.57      0.94 o 
   6   4   6      324.95      306.04      4.70 o 
   7   4   6        3.44        3.96      0.65 o 
   8   4   6       41.21       38.42      1.55 o 
   9   4   6       19.48       18.47      1.11 o 
  10   4   6        0.36       -0.42      0.71 o 
  11   4   6        0.11        0.42      0.83 o 
  12   4   6        0.07       -0.65      1.03 o 
 -15   5   6       33.22       47.61      6.76 o 
 -14   5   6       30.65       31.03      2.31 o 
 -13   5   6        6.06        4.45      1.30 o 
 -12   5   6        0.13        0.20      0.62 o 
 -11   5   6        3.33        3.23      0.62 o 
 -10   5   6       10.43       10.40      0.84 o 
  -9   5   6       21.63       20.17      1.05 o 
  -8   5   6       76.56       78.33      1.90 o 
  -7   5   6      362.23      344.89      6.32 o 
  -6   5   6      858.19      835.93     10.90 o 
  -5   5   6       37.97       35.71      1.19 o 
  -4   5   6       16.39       13.66      0.81 o 
  -3   5   6        0.00        0.18      0.27 o 
  -2   5   6        6.24        5.60      0.45 o 
  -1   5   6        1.34        2.20      0.38 o 
   0   5   6        0.87        2.31      0.50 o 
   1   5   6       31.28       37.75      2.15 o 
   2   5   6      194.48      196.93      3.32 o 
   3   5   6      138.84      136.23      2.59 o 
   4   5   6       99.13       96.63      2.13 o 
   5   5   6      119.24      103.87      3.15 o 
   6   5   6       33.24       29.81      1.25 o 
   7   5   6        9.38        9.75      0.88 o 
   8   5   6        8.16        6.79      0.97 o 
   9   5   6        2.48        1.22      0.61 o 
  10   5   6        0.37        1.91      0.81 o 
  11   5   6        3.28        2.63      1.09 o 
  12   5   6        2.17        3.02      1.53 o 
 -14   6   6        0.41        2.38      1.52 o 
 -13   6   6        1.62        2.68      1.26 o 
 -12   6   6       10.12       11.67      1.15 o 
 -11   6   6        1.47        1.79      0.57 o 
 -10   6   6       31.35       33.69      1.34 o 
  -9   6   6       65.39       63.35      1.78 o 
  -8   6   6      153.28      153.92      2.99 o 
  -7   6   6      129.97      147.03      2.94 o 
  -6   6   6      139.33      140.44      2.75 o 
  -5   6   6      122.67      126.27      2.52 o 
  -4   6   6       89.39       89.37      1.99 o 
  -3   6   6        0.15        0.10      0.38 o 
  -2   6   6        6.75        6.12      0.51 o 
  -1   6   6        4.33        3.06      0.50 o 
   0   6   6       51.16       42.44      1.33 o 
   1   6   6        1.27        1.27      0.59 o 
   2   6   6        4.07        1.40      0.88 o 
   3   6   6       41.52       37.73      1.63 o 
   4   6   6       57.46       55.60      1.72 o 
   5   6   6       54.10       44.09      1.51 o 
   6   6   6       16.56       14.79      1.05 o 
   7   6   6       40.29       39.73      1.53 o 
   8   6   6        4.08        2.31      0.78 o 
   9   6   6        9.19        9.67      1.91 o 
  10   6   6        0.43        0.31      0.91 o 
  11   6   6        0.01        0.13      1.38 o 
 -13   7   6       30.16       42.65      2.16 o 
 -12   7   6      107.28      130.29      3.48 o 
 -11   7   6       47.99       53.15      2.09 o 
 -10   7   6       93.19       90.81      2.29 o 
  -9   7   6       32.90       36.88      1.58 o 
  -8   7   6       70.37       70.22      1.93 o 
  -7   7   6        9.39        8.50      1.10 o 
  -6   7   6       28.58       34.39      1.72 o 
  -5   7   6       12.06       11.26      1.10 o 
  -4   7   6      120.84      115.10      2.43 o 
  -3   7   6      173.76      163.41      4.56 o 
  -2   7   6      117.37      119.85      3.00 o 
  -1   7   6        1.14        0.26      0.74 o 
   0   7   6       10.09       10.43      0.96 o 
   1   7   6        3.62        2.31      0.60 o 
   2   7   6        1.84        1.05      0.58 o 
   3   7   6        5.86        4.70      0.74 o 
   4   7   6        2.10        2.20      0.66 o 
   5   7   6       13.00       12.11      1.04 o 
   6   7   6       48.66       44.05      2.15 o 
   7   7   6        1.93        0.86      0.74 o 
   8   7   6       42.38       40.65      1.94 o 
   9   7   6       41.02       37.66      2.02 o 
  10   7   6        0.00       -1.21      1.02 o 
 -12   8   6       26.46       29.89      2.09 o 
 -11   8   6        1.13        2.81      1.04 o 
 -10   8   6        5.08        6.57      1.11 o 
  -9   8   6      150.66      148.26      3.15 o 
  -8   8   6        6.97        6.14      0.88 o 
  -7   8   6        0.81        0.62      0.57 o 
  -6   8   6        4.41        4.29      0.71 o 
  -5   8   6        9.51       12.40      0.95 o 
  -4   8   6       88.18       89.53      2.19 o 
  -3   8   6       36.31       34.20      2.07 o 
  -2   8   6       20.08       17.26      1.34 o 
  -1   8   6      252.38      222.87      4.63 o 
   0   8   6      164.75      153.05      3.06 o 
   1   8   6        7.50        8.17      0.85 o 
   2   8   6       21.54       20.50      1.21 o 
   3   8   6       10.51       11.76      1.06 o 
   4   8   6        0.01        0.16      0.63 o 
   5   8   6        4.28        4.77      0.89 o 
   6   8   6        9.54        5.90      0.98 o 
   7   8   6        1.62        1.78      1.03 o 
   8   8   6       28.21       24.00      1.76 o 
   9   8   6        0.15        1.05      1.33 o 
 -10   9   6       45.33       52.00      2.43 o 
  -9   9   6        1.04        1.99      0.94 o 
  -8   9   6        0.84       -0.19      0.68 o 
  -7   9   6        0.77        0.30      0.63 o 
  -6   9   6        0.48        0.50      0.63 o 
  -5   9   6        1.26        1.38      0.68 o 
  -4   9   6       48.56       45.96      1.97 o 
  -3   9   6        6.20        7.48      1.09 o 
  -2   9   6       62.21       58.73      2.22 o 
  -1   9   6       34.21       37.08      2.76 o 
   0   9   6       40.62       38.25      2.21 o 
   1   9   6        0.29        1.54      0.68 o 
   2   9   6        1.44        1.50      0.69 o 
   3   9   6        7.86        7.85      1.01 o 
   4   9   6        6.18        7.02      0.99 o 
   5   9   6        2.47        0.98      0.82 o 
   6   9   6        0.56        0.06      0.98 o 
   7   9   6       31.92       34.49      2.10 o 
  -8  10   6        0.55        1.35      1.10 o 
  -7  10   6        4.14        3.70      0.97 o 
  -6  10   6        3.53        3.51      0.90 o 
  -5  10   6        8.35        7.54      1.21 o 
  -4  10   6       17.27       17.46      1.56 o 
  -3  10   6       24.37       19.59      1.59 o 
  -2  10   6        0.78        1.19      1.05 o 
  -1  10   6        7.83        8.12      2.21 o 
   0  10   6        2.12        3.30      1.11 o 
   1  10   6        0.49        0.83      0.96 o 
   2  10   6        9.30        8.51      1.09 o 
   3  10   6       15.80       18.67      1.34 o 
   4  10   6       10.64       11.84      1.26 o 
   5  10   6       55.96       69.03      4.61 o 
  -4  11   6        1.53        2.25      1.27 o 
  -3  11   6       11.97       12.65      1.63 o 
  -2  11   6        0.37        0.48      1.45 o 
  -1  11   6        1.93        3.65      1.39 o 
   0  11   6        2.28        2.02      1.34 o 
   1  11   6        1.73        1.84      1.36 o 
 -16   1   7        2.48        4.13      1.06 o 
 -15   1   7        4.06        4.78      0.95 o 
 -14   1   7        0.01        0.56      0.69 o 
 -13   1   7       11.78       12.30      1.17 o 
 -12   1   7        4.85        5.49      0.76 o 
 -11   1   7      104.37       89.68      2.50 o 
 -10   1   7        1.73        2.22      0.69 o 
  -9   1   7        0.00        0.34      0.54 o 
  -8   1   7        0.13        0.26      0.31 o 
  -7   1   7        7.30        5.76      0.48 o 
  -6   1   7       18.09       22.60      0.70 o 
  -5   1   7        2.41        1.91      0.32 o 
  -4   1   7       92.85      138.61      1.89 o 
  -3   1   7      107.82      114.94      1.64 o 
  -2   1   7        8.96       12.13      0.52 o 
  -1   1   7        0.44        0.43      0.25 o 
   0   1   7        1.14       -0.27      0.23 o 
   1   1   7        1.19        1.39      0.28 o 
   2   1   7      752.65      799.08     10.88 o 
   3   1   7      142.61      142.97      2.14 o 
   4   1   7      159.30      164.74      3.01 o 
   5   1   7      327.27      342.37      4.32 o 
   6   1   7        6.04        6.97      0.62 o 
   7   1   7       11.77       11.97      0.78 o 
   8   1   7        1.08        0.42      0.45 o 
   9   1   7       40.70       41.21      1.42 o 
  10   1   7      164.11      168.66      3.34 o 
  11   1   7       99.88      107.38      2.51 o 
  12   1   7        0.07        1.30      0.75 o 
 -16   2   7        3.60        5.51      1.15 o 
 -15   2   7       40.76       42.56      2.00 o 
 -14   2   7        5.87        6.89      0.97 o 
 -13   2   7       41.48       42.25      1.58 o 
 -12   2   7        5.25        5.78      0.80 o 
 -11   2   7       72.45       64.51      1.72 o 
 -10   2   7      145.37      126.16      2.46 o 
  -9   2   7      112.63       99.29      1.82 o 
  -8   2   7       19.70       18.68      0.78 o 
  -7   2   7        3.38        3.40      0.42 o 
  -6   2   7        4.11        3.05      0.46 o 
  -5   2   7        1.03        1.08      0.30 o 
  -4   2   7       68.60       64.65      1.23 o 
  -3   2   7        3.84        7.71      0.50 o 
  -2   2   7      228.03      201.45      2.80 o 
  -1   2   7      239.51      243.26      3.25 o 
   0   2   7      535.90      574.13      6.91 o 
   1   2   7       13.26       13.92      0.54 o 
   2   2   7        0.05       -0.12      0.26 o 
   3   2   7        4.76        2.93      0.39 o 
   4   2   7       47.92       43.89      1.08 o 
   5   2   7      101.09       97.92      1.75 o 
   6   2   7       34.77       30.35      0.97 o 
   7   2   7       30.32       29.42      1.12 o 
   8   2   7       28.13       29.62      1.34 o 
   9   2   7       18.86       21.09      1.12 o 
  10   2   7        3.06        1.42      0.87 o 
  11   2   7       59.93       60.63      2.44 o 
  12   2   7        0.62        1.61      1.62 o 
 -15   3   7        6.63        6.90      1.27 o 
 -14   3   7       13.54       12.09      1.32 o 
 -13   3   7        0.62        0.57      0.81 o 
 -12   3   7        2.27        1.92      0.76 o 
 -11   3   7       18.73       17.53      1.20 o 
 -10   3   7      206.58      199.49      3.43 o 
  -9   3   7      287.51      287.39      4.47 o 
  -8   3   7       13.64       14.80      1.06 o 
  -7   3   7       26.94       21.08      0.93 o 
  -6   3   7        2.47        2.83      0.48 o 
  -5   3   7      336.61      315.27      6.60 o 
  -4   3   7       61.25       58.39      1.26 o 
  -3   3   7        4.64        3.90      0.46 o 
  -2   3   7      257.82      257.28      6.10 o 
  -1   3   7      651.73      691.62     10.01 o 
   0   3   7        4.90        5.22      0.62 o 
   1   3   7        0.29        1.51      0.42 o 
   2   3   7       13.97       12.57      1.32 o 
   3   3   7       21.69       16.78      0.88 o 
   4   3   7        0.15        0.08      0.44 o 
   5   3   7       14.89       13.91      0.86 o 
   6   3   7       45.49       43.98      1.38 o 
   7   3   7        3.75        2.70      0.70 o 
   8   3   7      117.29      119.42      2.95 o 
   9   3   7       35.58       36.30      1.63 o 
  10   3   7       11.98       11.46      1.57 o 
  11   3   7        0.00       -0.15      0.67 o 
  12   3   7        0.57        1.70      1.23 o 
 -15   4   7        0.28       -0.61      1.39 o 
 -14   4   7        0.01        0.04      0.94 o 
 -13   4   7       55.32       54.40      2.08 o 
 -12   4   7      109.65      106.20      4.23 o 
 -11   4   7       14.99       15.04      1.20 o 
 -10   4   7       18.01       20.65      1.07 o 
  -9   4   7      284.63      279.55      4.46 o 
  -8   4   7       75.80       75.46      2.78 o 
  -7   4   7      312.68      296.14      4.57 o 
  -6   4   7      258.33      240.82      3.87 o 
  -5   4   7       90.38       96.88      2.38 o 
  -4   4   7      547.73      528.49      7.22 o 
  -3   4   7      388.65      396.04      4.97 o 
  -2   4   7       11.26        9.51      0.58 o 
  -1   4   7       15.20       16.76      0.72 o 
   0   4   7       37.17       34.66      1.34 o 
   1   4   7       39.23       41.04      1.29 o 
   2   4   7       31.76       34.28      1.19 o 
   3   4   7        8.22        7.66      0.71 o 
   4   4   7       10.60       10.63      0.83 o 
   5   4   7        1.04        0.41      0.51 o 
   6   4   7      131.06      126.10      3.67 o 
   7   4   7       65.69       64.38      2.80 o 
   8   4   7        1.31        0.88      0.61 o 
   9   4   7        0.12        1.15      0.70 o 
  10   4   7       15.96       17.52      1.40 o 
  11   4   7       17.83       11.71      3.12 o 
 -14   5   7       12.03       11.92      1.87 o 
 -13   5   7        2.46        4.53      1.04 o 
 -12   5   7       10.86        8.06      1.07 o 
 -11   5   7       29.94       30.84      1.54 o 
 -10   5   7       47.29       47.34      1.95 o 
  -9   5   7      269.67      258.19      4.45 o 
  -8   5   7      269.81      264.18      4.33 o 
  -7   5   7     2297.59     2385.26     29.00 o 
  -6   5   7       44.59       42.83      2.05 o 
  -5   5   7        6.10        5.58      0.77 o 
  -4   5   7      136.76      134.38      2.58 o 
  -3   5   7       38.65       36.14      1.59 o 
  -2   5   7      237.18      242.42      3.40 o 
  -1   5   7       11.24       11.28      0.80 o 
   0   5   7       37.10       34.97      1.58 o 
   1   5   7      188.19      174.26      3.10 o 
   2   5   7       97.64       96.74      2.26 o 
   3   5   7      179.12      156.38      2.94 o 
   4   5   7       15.50       14.39      0.95 o 
   5   5   7       10.22        8.80      1.14 o 
   6   5   7        3.50        4.56      0.74 o 
   7   5   7        0.36        0.91      0.73 o 
   8   5   7        0.60        0.79      0.67 o 
   9   5   7        2.29        2.29      0.79 o 
  10   5   7        8.85       11.42      1.46 o 
  11   5   7        1.16        0.73      1.37 o 
 -13   6   7       36.52       36.62      2.41 o 
 -12   6   7       43.56       50.70      2.33 o 
 -11   6   7        0.86        0.69      0.65 o 
 -10   6   7        0.64        1.22      0.62 o 
  -9   6   7        8.39        8.86      0.88 o 
  -8   6   7        8.51        8.35      0.89 o 
  -7   6   7     1079.15     1064.01     13.81 o 
  -6   6   7      146.14      143.88      2.88 o 
  -5   6   7        0.13       -0.12      0.44 o 
  -4   6   7      163.08      162.82      3.03 o 
  -3   6   7      191.03      190.64      3.55 o 
  -2   6   7        6.63        8.08      0.72 o 
  -1   6   7       40.29       36.25      2.24 o 
   0   6   7      121.59       89.96      2.40 o 
   1   6   7      200.86      170.45      3.16 o 
   2   6   7      148.82      132.02      5.48 o 
   3   6   7        7.11        4.50      0.71 o 
   4   6   7        6.68        6.92      0.81 o 
   5   6   7       45.40       40.62      1.78 o 
   6   6   7       24.43       21.56      1.24 o 
   7   6   7        1.96        0.55      0.71 o 
   8   6   7        0.50        0.33      0.73 o 
   9   6   7       15.03       16.70      1.30 o 
  10   6   7       22.00       24.46      2.18 o 
 -12   7   7       45.01       59.87      2.40 o 
 -11   7   7       54.66       50.56      1.84 o 
 -10   7   7       32.74       29.66      1.45 o 
  -9   7   7        6.49        6.89      0.85 o 
  -8   7   7        8.38        8.67      0.88 o 
  -7   7   7        0.31        0.59      0.57 o 
  -6   7   7       44.72       43.42      1.55 o 
  -5   7   7      338.18      338.26      5.33 o 
  -4   7   7      318.39      334.45      5.24 o 
  -3   7   7      115.55      111.28      2.95 o 
  -2   7   7      179.77      158.88      4.66 o 
  -1   7   7        0.87        0.06      0.50 o 
   0   7   7        0.03        0.40      0.58 o 
   1   7   7        1.01        1.08      0.59 o 
   2   7   7        5.58        3.48      0.72 o 
   3   7   7       14.35       13.25      1.03 o 
   4   7   7       69.52       65.18      2.42 o 
   5   7   7       88.31       76.55      2.17 o 
   6   7   7        1.12        1.11      0.77 o 
   7   7   7        0.37        0.30      0.78 o 
   8   7   7       21.20       17.33      1.36 o 
   9   7   7        8.07        9.17      1.50 o 
 -11   8   7        6.12        8.35      1.35 o 
 -10   8   7       71.93       84.86      2.43 o 
  -9   8   7       82.22       91.21      3.25 o 
  -8   8   7       23.61       29.86      1.46 o 
  -7   8   7       22.63       24.30      1.32 o 
  -6   8   7        1.41        1.32      0.74 o 
  -5   8   7       11.05       10.96      0.98 o 
  -4   8   7       40.57       43.20      2.05 o 
  -3   8   7        8.27        9.57      1.14 o 
  -2   8   7       17.20       15.62      1.32 o 
  -1   8   7       98.42       80.61      2.56 o 
   0   8   7       18.73       19.02      1.18 o 
   1   8   7        0.30        0.68      0.66 o 
   2   8   7        3.20        3.40      0.78 o 
   3   8   7        0.03        0.30      0.69 o 
   4   8   7        3.94        4.74      0.86 o 
   5   8   7        5.26        5.41      0.97 o 
   6   8   7       31.35       27.55      1.52 o 
   7   8   7      112.16      106.53      4.98 o 
   8   8   7       22.06       23.28      1.93 o 
  -9   9   7       22.26       26.23      1.99 o 
  -8   9   7       11.55       14.29      1.44 o 
  -7   9   7        0.73        1.11      0.75 o 
  -6   9   7        2.45        2.29      0.77 o 
  -5   9   7       21.34       20.21      1.58 o 
  -4   9   7        0.28        0.04      0.80 o 
  -3   9   7        0.78        0.05      0.79 o 
  -2   9   7       60.88       58.50      2.27 o 
  -1   9   7       80.77       79.94      3.25 o 
   0   9   7       41.01       40.86      1.99 o 
   1   9   7        9.05        8.69      1.22 o 
   2   9   7       50.91       50.42      2.03 o 
   3   9   7        7.44        8.60      1.33 o 
   4   9   7       20.49       21.66      1.42 o 
   5   9   7        0.21        0.32      0.89 o 
   6   9   7        7.57        7.92      1.32 o 
  -7  10   7        5.73        4.23      1.90 o 
  -6  10   7        1.36        2.58      1.19 o 
  -5  10   7        0.39        0.06      1.00 o 
  -4  10   7        5.33        5.68      1.24 o 
  -3  10   7       25.72       23.09      1.77 o 
  -2  10   7       19.33       21.51      1.73 o 
  -1  10   7       10.51       13.06      1.61 o 
   0  10   7        2.76        2.32      1.16 o 
   1  10   7        7.56        5.94      1.27 o 
   2  10   7       13.23       12.83      1.54 o 
   3  10   7       18.33       19.88      1.53 o 
 -15   0   8        2.04        2.35      1.32 o 
 -14   0   8       23.89       31.73      2.43 o 
 -13   0   8       32.85       33.07      2.37 o 
 -12   0   8       11.15        8.01      1.27 o 
 -11   0   8        6.23        5.62      1.07 o 
 -10   0   8       29.00       20.85      1.53 o 
  -9   0   8       63.75       59.10      3.22 o 
  -8   0   8      123.01       76.22      2.55 o 
  -7   0   8       30.01       15.84      1.36 o 
  -6   0   8      123.66       99.22      2.27 o 
  -5   0   8        0.86        1.75      0.51 o 
  -4   0   8       30.26       33.92      2.00 o 
  -3   0   8        3.59        5.34      0.62 o 
  -2   0   8       43.68       42.80      1.38 o 
  -1   0   8      110.33      117.64      2.42 o 
   0   0   8      251.74      238.52      4.08 o 
   1   0   8       63.81       60.02      1.93 o 
   2   0   8      646.17      648.11      9.59 o 
   3   0   8       31.08       36.49      1.32 o 
   4   0   8       79.22       66.46      2.31 o 
   5   0   8       19.27       20.43      1.33 o 
   6   0   8       32.86       39.12      1.80 o 
   7   0   8       27.67       23.93      2.34 o 
   8   0   8        1.06        2.69      0.84 o 
   9   0   8        3.92        4.73      1.76 o 
  10   0   8      190.23      196.91      5.21 o 
  11   0   8        2.65        4.01      2.04 o 
 -15   1   8       20.22       20.89      1.41 o 
 -14   1   8       18.31       17.69      1.27 o 
 -13   1   8        0.27        1.01      0.73 o 
 -12   1   8       14.23       16.96      1.11 o 
 -11   1   8       14.92       11.14      1.09 o 
 -10   1   8        3.91        5.99      0.69 o 
  -9   1   8      294.87      263.64      4.16 o 
  -8   1   8        2.04        3.52      0.56 o 
  -7   1   8       55.24       50.06      1.24 o 
  -6   1   8       14.33       15.75      0.74 o 
  -5   1   8       73.63       69.31      1.28 o 
  -4   1   8        0.01        0.08      0.30 o 
  -3   1   8      314.03      300.74      3.51 o 
  -2   1   8       40.85       35.30      1.31 o 
  -1   1   8      160.80      162.68      2.38 o 
   0   1   8       61.10       59.03      1.29 o 
   1   1   8       47.14       50.94      1.04 o 
   2   1   8        8.07        7.52      0.63 o 
   3   1   8       11.76       12.60      0.67 o 
   4   1   8      309.08      313.79      4.08 o 
   5   1   8       45.64       47.36      1.36 o 
   6   1   8       11.63       15.36      1.62 o 
   7   1   8       17.91       17.12      0.99 o 
   8   1   8       59.26       57.81      1.69 o 
   9   1   8       28.66       34.19      1.40 o 
  10   1   8       82.70       87.87      2.68 o 
  11   1   8       19.36       20.63      1.56 o 
 -15   2   8       18.25       21.56      1.69 o 
 -14   2   8       83.06       87.33      3.16 o 
 -13   2   8      111.69      119.35     10.75 o 
 -12   2   8       69.90       55.92      2.83 o 
 -11   2   8       11.52       10.88      1.05 o 
 -10   2   8       64.35       58.41      1.93 o 
  -9   2   8        2.30        1.87      0.69 o 
  -8   2   8        4.58        5.03      0.60 o 
  -7   2   8       23.61       23.07      0.97 o 
  -6   2   8       44.86       36.65      1.21 o 
  -5   2   8       99.26       87.90      3.69 o 
  -4   2   8      690.52      661.20     17.93 o 
  -3   2   8        7.63       11.16      0.66 o 
  -2   2   8      490.88      459.80      5.62 o 
  -1   2   8      180.11      162.99      2.48 o 
   0   2   8       29.33       29.04      0.91 o 
   1   2   8        3.19        3.79      0.54 o 
   2   2   8        0.66        0.42      0.42 o 
   3   2   8        0.38        0.21      0.38 o 
   4   2   8       44.81       39.17      1.25 o 
   5   2   8        3.02        3.29      0.57 o 
   6   2   8        8.25        7.82      0.99 o 
   7   2   8       46.27       43.66      1.96 o 
   8   2   8      163.20      159.75      3.62 o 
   9   2   8        7.89       11.72      1.15 o 
  10   2   8        1.33        1.04      0.89 o 
  11   2   8        0.18       -0.50      0.87 o 
 -15   3   8        0.25       -0.93      1.11 o 
 -14   3   8       49.99       43.22      2.06 o 
 -13   3   8       68.64       57.96      4.48 o 
 -12   3   8        1.30        1.64      0.76 o 
 -11   3   8        0.03        0.06      0.56 o 
 -10   3   8       14.70       16.21      1.45 o 
  -9   3   8       66.07       64.49      2.27 o 
  -8   3   8        9.76        8.42      0.75 o 
  -7   3   8        5.14        6.15      0.72 o 
  -6   3   8       86.56       81.50      1.88 o 
  -5   3   8      329.08      317.66      4.79 o 
  -4   3   8        5.82        6.43      0.56 o 
  -3   3   8      273.33      261.94      3.59 o 
  -2   3   8      382.44      390.10      4.95 o 
  -1   3   8        5.35        7.22      0.56 o 
   0   3   8      167.15      176.46      3.06 o 
   1   3   8      150.13      153.48      2.79 o 
   2   3   8        0.27        1.11      0.48 o 
   3   3   8       13.54       15.33      0.91 o 
   4   3   8       10.23       11.34      0.85 o 
   5   3   8        1.17        1.64      0.63 o 
   6   3   8        6.39        7.28      0.78 o 
   7   3   8      178.89      183.45      3.93 o 
   8   3   8       20.67       20.21      1.74 o 
   9   3   8        0.04        0.27      0.67 o 
  10   3   8        0.68        1.47      0.79 o 
  11   3   8        0.32        1.94      1.00 o 
 -14   4   8        1.76        2.57      1.17 o 
 -13   4   8       95.62       88.15      2.76 o 
 -12   4   8        0.00       -0.03      0.73 o 
 -11   4   8        9.56       12.13      1.14 o 
 -10   4   8        3.88        4.44      0.74 o 
  -9   4   8       98.54       97.29      2.26 o 
  -8   4   8       62.32       63.23      1.73 o 
  -7   4   8      270.71      259.46      4.23 o 
  -6   4   8      167.44      164.68      3.04 o 
  -5   4   8      915.79      940.88     12.17 o 
  -4   4   8      338.47      316.65      4.82 o 
  -3   4   8       12.47       10.68      0.66 o 
  -2   4   8       23.90       23.01      0.89 o 
  -1   4   8        0.35        0.61      0.44 o 
   0   4   8        7.12        5.33      0.63 o 
   1   4   8       32.53       34.10      1.23 o 
   2   4   8      273.00      257.65      4.18 o 
   3   4   8       33.54       26.55      1.88 o 
   4   4   8      113.22      106.47      3.05 o 
   5   4   8       59.90       50.04      1.62 o 
   6   4   8       12.37       11.33      0.96 o 
   7   4   8        0.15        0.36      0.74 o 
   8   4   8        0.01        0.01      0.69 o 
   9   4   8        0.13        0.65      1.02 o 
  10   4   8        5.80        3.64      1.08 o 
 -14   5   8        1.36        0.38      1.13 o 
 -13   5   8        7.92        9.10      1.20 o 
 -12   5   8        0.74        0.75      0.77 o 
 -11   5   8       23.55       25.05      1.32 o 
 -10   5   8       15.07       16.27      1.09 o 
  -9   5   8       73.55       67.76      1.90 o 
  -8   5   8        3.02        3.12      0.83 o 
  -7   5   8      243.52      259.03      4.33 o 
  -6   5   8        4.35        3.58      0.80 o 
  -5   5   8       33.69       31.57      1.25 o 
  -4   5   8        1.87        1.40      0.47 o 
  -3   5   8        6.51        5.92      0.66 o 
  -2   5   8       37.74       40.40      1.36 o 
  -1   5   8       62.38       62.66      1.69 o 
   0   5   8       19.74       19.55      1.71 o 
   1   5   8       62.32       60.48      1.81 o 
   2   5   8        0.01       -0.04      0.53 o 
   3   5   8        3.24        4.13      0.70 o 
   4   5   8        0.03        1.14      0.62 o 
   5   5   8        7.91        7.02      0.87 o 
   6   5   8       12.06       11.45      1.01 o 
   7   5   8        2.57        2.75      0.79 o 
   8   5   8        0.29       -0.18      0.85 o 
   9   5   8        9.27       10.44      1.30 o 
  10   5   8        4.63        5.08      1.38 o 
 -13   6   8       14.51       18.22      1.70 o 
 -12   6   8        0.70        1.19      0.90 o 
 -11   6   8        2.48        2.89      0.79 o 
 -10   6   8       12.27       14.13      1.09 o 
  -9   6   8       15.87       16.07      1.17 o 
  -8   6   8       70.29       78.04      2.43 o 
  -7   6   8       23.53       24.42      1.27 o 
  -6   6   8        0.26        1.04      0.65 o 
  -5   6   8      130.99      121.10      3.42 o 
  -4   6   8       82.98       87.21      2.11 o 
  -3   6   8        0.85        1.07      0.62 o 
  -2   6   8        5.85        7.67      0.99 o 
  -1   6   8       13.46       15.01      1.19 o 
   0   6   8        0.52        0.59      0.56 o 
   1   6   8       45.75       30.27      1.34 o 
   2   6   8       43.16       39.75      1.48 o 
   3   6   8        2.62        2.98      0.73 o 
   4   6   8       13.38       11.86      1.04 o 
   5   6   8        4.87        5.47      0.93 o 
   6   6   8        7.77        6.68      0.91 o 
   7   6   8        2.24        1.63      0.80 o 
   8   6   8       13.93       12.52      1.36 o 
   9   6   8        0.69        0.67      1.23 o 
 -12   7   8        7.69        7.10      1.25 o 
 -11   7   8       10.10       10.72      1.29 o 
 -10   7   8        6.37        5.17      0.90 o 
  -9   7   8       39.13       39.08      1.58 o 
  -8   7   8        0.44        0.34      0.60 o 
  -7   7   8      103.31       97.10      2.41 o 
  -6   7   8       28.10       33.67      1.45 o 
  -5   7   8      382.76      392.19      6.05 o 
  -4   7   8       82.63       78.96      2.55 o 
  -3   7   8        1.45        1.61      0.75 o 
  -2   7   8      136.62      127.86      4.41 o 
  -1   7   8        0.07       -0.08      0.75 o 
   0   7   8        4.17        3.21      0.74 o 
   1   7   8        2.79        3.89      0.75 o 
   2   7   8        4.34        5.94      0.97 o 
   3   7   8        0.99        1.03      0.66 o 
   4   7   8        2.63        3.43      0.85 o 
   5   7   8        9.85        9.14      1.03 o 
   6   7   8        2.41        2.46      0.86 o 
   7   7   8       14.87       14.93      1.33 o 
   8   7   8        3.47        3.91      1.13 o 
 -10   8   8        5.71        9.08      1.20 o 
  -9   8   8        5.03        4.28      0.94 o 
  -8   8   8        3.58        4.02      0.87 o 
  -7   8   8        0.01        0.12      0.67 o 
  -6   8   8        1.78        3.03      0.87 o 
  -5   8   8       60.58       58.41      2.30 o 
  -4   8   8        9.77        9.70      1.18 o 
  -3   8   8        0.09        0.56      0.78 o 
  -2   8   8       15.21       20.38      1.54 o 
  -1   8   8        0.50        1.62      1.02 o 
   0   8   8        8.94        6.29      1.20 o 
   1   8   8        1.06        2.13      0.83 o 
   2   8   8       14.58       12.98      1.18 o 
   3   8   8       12.80       15.83      1.26 o 
   4   8   8       14.01       14.81      1.28 o 
   5   8   8        7.91        9.89      1.19 o 
   6   8   8        1.65        1.46      1.02 o 
  -8   9   8        6.90        8.45      1.21 o 
  -7   9   8        0.21       -0.33      0.84 o 
  -6   9   8        0.15        0.58      0.95 o 
  -5   9   8       10.53        9.74      1.69 o 
  -4   9   8       32.43       34.91      2.00 o 
  -3   9   8       48.66       43.31      2.15 o 
  -2   9   8       35.24       42.29      3.60 o 
  -1   9   8       43.90       41.41      2.15 o 
   0   9   8       22.34       22.45      1.76 o 
   1   9   8        3.51        2.37      1.23 o 
   2   9   8        9.77        9.79      1.21 o 
   3   9   8        3.20        3.44      1.05 o 
   4   9   8        0.22       -0.22      0.95 o 
  -4  10   8        4.58        3.35      1.41 o 
  -3  10   8        0.87        1.47      1.33 o 
  -2  10   8       16.58       16.58      3.32 o 
  -1  10   8        1.46        3.18      1.46 o 
   0  10   8        3.10        4.44      1.60 o 
 -15   1   9       11.31       11.99      1.59 o 
 -14   1   9       10.42       10.15      1.35 o 
 -13   1   9       26.45       23.56      2.66 o 
 -12   1   9       15.01        9.54      1.15 o 
 -11   1   9       61.11       54.93      2.14 o 
 -10   1   9       13.36       11.94      1.09 o 
  -9   1   9       45.41       35.63      1.52 o 
  -8   1   9       17.49       17.38      1.17 o 
  -7   1   9        4.50        3.51      0.70 o 
  -6   1   9        0.90        1.68      0.51 o 
  -5   1   9       46.67       44.78      1.19 o 
  -4   1   9       17.85       16.42      0.77 o 
  -3   1   9       36.82       36.13      1.38 o 
  -2   1   9       60.53       57.21      2.12 o 
  -1   1   9        7.64        5.90      0.58 o 
   0   1   9        1.70        1.53      0.46 o 
   1   1   9       15.05       18.09      0.93 o 
   2   1   9        2.03        1.39      0.51 o 
   3   1   9        0.67        0.19      0.51 o 
   4   1   9       12.58       13.40      1.06 o 
   5   1   9       13.51       13.28      1.07 o 
   6   1   9        1.99        2.71      0.82 o 
   7   1   9        0.85        2.67      0.75 o 
   8   1   9       19.71       22.15      1.45 o 
   9   1   9       25.37       23.09      1.86 o 
  10   1   9       50.36       55.72      2.29 o 
 -14   2   9       51.36       60.85      2.41 o 
 -13   2   9        0.07        1.18      0.96 o 
 -12   2   9        8.33       10.01      1.65 o 
 -11   2   9      142.51      130.07      3.27 o 
 -10   2   9       53.05       49.10      2.06 o 
  -9   2   9        0.25       -0.46      0.53 o 
  -8   2   9        0.05       -0.01      0.44 o 
  -7   2   9       38.32       37.80      1.30 o 
  -6   2   9        1.92        0.00      0.44 o 
  -5   2   9       34.55       27.58      1.65 o 
  -4   2   9      592.67      557.01      6.76 o 
  -3   2   9      443.39      453.14      5.66 o 
  -2   2   9      570.60      557.01      6.74 o 
  -1   2   9      153.38      156.51      2.79 o 
   0   2   9        1.61        3.01      0.54 o 
   1   2   9        0.86        1.38      0.51 o 
   2   2   9        4.75        4.91      1.18 o 
   3   2   9        0.34        0.45      0.46 o 
   4   2   9      175.86      177.66      3.22 o 
   5   2   9        6.85        8.82      1.06 o 
   6   2   9        0.00       -0.23      0.64 o 
   7   2   9        8.99        9.99      1.45 o 
   8   2   9       24.73       26.75      2.49 o 
   9   2   9        1.04        2.35      0.90 o 
  10   2   9        8.77        8.85      1.29 o 
 -14   3   9        0.10        2.47      1.21 o 
 -13   3   9       25.29       24.89      2.06 o 
 -12   3   9       73.77       69.56      2.36 o 
 -11   3   9       66.91       67.86      2.29 o 
 -10   3   9        5.56        7.43      0.98 o 
  -9   3   9        8.08       10.69      1.09 o 
  -8   3   9       23.61       22.96      1.54 o 
  -7   3   9      161.25      160.56      3.03 o 
  -6   3   9       99.04       95.37      2.16 o 
  -5   3   9        3.70        4.87      0.64 o 
  -4   3   9       63.64       65.02      1.71 o 
  -3   3   9       47.70       48.05      1.27 o 
  -2   3   9       76.30       68.11      1.50 o 
  -1   3   9       29.93       32.85      1.41 o 
   0   3   9       21.82       23.03      1.10 o 
   1   3   9        0.04       -0.30      0.43 o 
   2   3   9        0.00        0.23      0.47 o 
   3   3   9        2.69        2.96      0.62 o 
   4   3   9       13.99       14.96      1.01 o 
   5   3   9       21.37       21.92      1.43 o 
   6   3   9       96.07       90.51      3.15 o 
   7   3   9        6.71       10.86      1.15 o 
   8   3   9        2.55        3.07      0.87 o 
   9   3   9        8.91        9.24      1.19 o 
  10   3   9        7.41        8.26      1.34 o 
 -14   4   9        0.66        1.73      1.52 o 
 -13   4   9       12.85       17.69      2.39 o 
 -12   4   9       33.25       37.33      3.32 o 
 -11   4   9       45.35       50.99      2.03 o 
 -10   4   9       78.96       73.79      3.30 o 
  -9   4   9       12.84       14.02      1.02 o 
  -8   4   9        0.81        1.01      0.56 o 
  -7   4   9        8.12        6.85      0.79 o 
  -6   4   9       22.77       22.94      1.14 o 
  -5   4   9      738.24      745.84     10.01 o 
  -4   4   9       13.24       13.27      0.90 o 
  -3   4   9       47.76       43.27      1.40 o 
  -2   4   9        4.27        5.69      0.70 o 
  -1   4   9       49.08       50.84      1.56 o 
   0   4   9        2.18        2.01      0.59 o 
   1   4   9        0.10       -0.37      0.48 o 
   2   4   9        7.54        5.87      0.75 o 
   3   4   9       59.83       47.55      1.61 o 
   4   4   9       39.45       35.24      1.80 o 
   5   4   9        5.88        3.40      0.76 o 
   6   4   9       33.46       35.76      2.51 o 
   7   4   9       20.94       22.58      1.55 o 
   8   4   9        0.47       -0.66      1.19 o 
   9   4   9        2.68        2.22      1.12 o 
 -13   5   9        0.96        2.11      1.17 o 
 -12   5   9       21.92       28.34      1.77 o 
 -11   5   9       32.68       34.92      1.82 o 
 -10   5   9        2.00        1.30      0.69 o 
  -9   5   9        3.19        5.02      0.78 o 
  -8   5   9       56.51       50.67      2.26 o 
  -7   5   9      149.33      150.62      4.62 o 
  -6   5   9      149.70      143.68      2.94 o 
  -5   5   9      100.44      104.28      2.38 o 
  -4   5   9        4.19        3.57      0.68 o 
  -3   5   9        4.61        6.77      0.97 o 
  -2   5   9       13.28       12.13      1.54 o 
  -1   5   9       61.89       59.68      2.16 o 
   0   5   9      168.85      154.13      3.05 o 
   1   5   9        0.00       -0.14      0.56 o 
   2   5   9       23.73       25.22      1.28 o 
   3   5   9       27.94       24.38      1.30 o 
   4   5   9       17.34       13.55      1.08 o 
   5   5   9        0.05       -0.15      0.67 o 
   6   5   9       31.45       34.08      1.55 o 
   7   5   9       16.17       17.09      1.51 o 
   8   5   9        9.75       10.62      1.45 o 
 -12   6   9        6.99        8.32      1.40 o 
 -11   6   9        9.30        8.87      1.11 o 
 -10   6   9        5.67        7.11      0.96 o 
  -9   6   9        6.19        8.40      0.96 o 
  -8   6   9       39.32       39.05      1.55 o 
  -7   6   9      221.24      215.56      3.95 o 
  -6   6   9       41.42       42.17      1.55 o 
  -5   6   9      165.77      167.44      3.28 o 
  -4   6   9       15.88       17.75      1.40 o 
  -3   6   9        8.38        8.61      1.11 o 
  -2   6   9        2.48        1.82      0.86 o 
  -1   6   9        6.07        3.32      1.16 o 
   0   6   9       33.63       29.10      1.49 o 
   1   6   9       98.79       78.28      2.14 o 
   2   6   9        8.37        6.60      0.96 o 
   3   6   9        2.53        3.54      0.78 o 
   4   6   9       54.89       54.26      2.27 o 
   5   6   9        0.13        0.93      0.79 o 
   6   6   9       11.96       13.61      1.21 o 
   7   6   9        2.54        2.12      0.96 o 
 -11   7   9       83.07       95.58      3.23 o 
 -10   7   9       26.15       34.01      1.66 o 
  -9   7   9       25.30       26.74      1.49 o 
  -8   7   9       50.39       56.47      1.94 o 
  -7   7   9      170.81      169.80      4.33 o 
  -6   7   9       17.97       18.26      1.24 o 
  -5   7   9       93.83      101.48      3.04 o 
  -4   7   9        1.23        2.04      0.86 o 
  -3   7   9       17.00       19.67      1.50 o 
  -2   7   9       47.98       48.71      2.11 o 
  -1   7   9       41.86       34.83      2.03 o 
   0   7   9        4.05        3.44      1.00 o 
   1   7   9       21.02       17.13      1.22 o 
   2   7   9       17.70       19.15      1.31 o 
   3   7   9       16.80       14.22      1.40 o 
   4   7   9       16.64       17.55      1.32 o 
   5   7   9        1.48        1.88      0.90 o 
   6   7   9       10.16       12.95      1.34 o 
  -9   8   9        4.50        3.88      1.06 o 
  -8   8   9       14.10       17.85      1.37 o 
  -7   8   9        1.58        2.23      0.88 o 
  -6   8   9        0.33        0.96      1.00 o 
  -5   8   9       85.78       90.03      2.98 o 
  -4   8   9        0.43        0.49      0.87 o 
  -3   8   9       11.02       11.01      1.31 o 
  -2   8   9      148.18      133.84      5.95 o 
  -1   8   9       45.27       41.49      5.05 o 
   0   8   9        0.07        0.91      1.00 o 
   1   8   9        3.36        2.22      1.09 o 
   2   8   9        2.37        2.38      0.91 o 
   3   8   9        8.22        7.25      1.14 o 
   4   8   9        0.17        0.53      0.95 o 
  -6   9   9        0.54        0.15      1.31 o 
  -5   9   9       37.39       38.72      2.33 o 
  -4   9   9       26.89       26.64      2.00 o 
  -3   9   9       39.18       44.41      2.34 o 
  -2   9   9       23.96       17.58      2.11 o 
  -1   9   9        0.89        1.00      1.18 o 
   0   9   9        1.86        2.47      1.34 o 
   1   9   9       31.58       41.08      2.42 o 
   2   9   9        0.35        1.31      1.50 o 
 -14   0  10       12.49       12.04      2.69 o 
 -13   0  10        2.32        2.52      1.87 o 
 -12   0  10        0.44        1.77      1.65 o 
 -11   0  10       53.84       52.89      3.49 o 
 -10   0  10       63.59       59.92      3.59 o 
  -9   0  10      508.00      411.03     12.49 o 
  -8   0  10      388.65      335.57     10.60 o 
  -7   0  10      110.82      108.45      4.74 o 
  -6   0  10       25.83       24.86      2.29 o 
  -5   0  10        9.91        9.62      1.12 o 
  -4   0  10      172.36      160.71      4.14 o 
  -3   0  10       47.04       46.05      1.99 o 
  -2   0  10     1280.98     1322.56     23.79 o 
  -1   0  10      480.91      473.30     12.73 o 
   0   0  10     1353.17     1370.00     41.74 o 
   1   0  10      742.57      732.76     19.90 o 
   2   0  10       75.73       76.88      4.04 o 
   3   0  10       12.46       13.42      2.07 o 
   4   0  10        0.00       -0.10      1.20 o 
   5   0  10       17.85       17.38      2.44 o 
   6   0  10        1.44        3.64      1.37 o 
   7   0  10        0.00        0.40      1.00 o 
   8   0  10        0.05        0.22      1.32 o 
   9   0  10       72.77       80.87      5.11 o 
 -14   1  10        1.07        3.56      1.29 o 
 -13   1  10        9.22       14.10      1.50 o 
 -12   1  10        0.66        2.86      0.97 o 
 -11   1  10       64.19       63.06      2.78 o 
 -10   1  10       54.52       59.29      2.11 o 
  -9   1  10       55.90       57.99      2.04 o 
  -8   1  10      107.88      106.09      4.76 o 
  -7   1  10        0.00       -0.30      0.86 o 
  -6   1  10      161.12      154.64      3.30 o 
  -5   1  10      157.45      147.18      2.79 o 
  -4   1  10        0.61        0.44      0.45 o 
  -3   1  10       61.05       53.99      1.56 o 
  -2   1  10       15.05       18.18      0.99 o 
  -1   1  10        0.21        0.33      0.64 o 
   0   1  10      546.38      564.27      7.73 o 
   1   1  10       20.68       18.31      1.02 o 
   2   1  10        0.17        1.02      0.99 o 
   3   1  10        0.12        0.23      0.64 o 
   4   1  10        5.37        5.58      0.89 o 
   5   1  10       13.02       13.02      1.12 o 
   6   1  10        0.43       -0.11      0.68 o 
   7   1  10        3.37        4.48      0.98 o 
   8   1  10        2.63        4.13      1.18 o 
   9   1  10        0.69        0.73      1.37 o 
 -14   2  10       23.86       33.15      2.14 o 
 -13   2  10        2.20        2.80      1.06 o 
 -12   2  10       47.66       46.39      2.84 o 
 -11   2  10       19.02       15.85      1.34 o 
 -10   2  10        3.03        2.26      0.74 o 
  -9   2  10        0.37        0.34      0.61 o 
  -8   2  10        3.77        3.48      0.79 o 
  -7   2  10       23.27       20.58      1.71 o 
  -6   2  10       71.82       64.03      2.02 o 
  -5   2  10        0.48        0.54      0.51 o 
  -4   2  10        7.85        5.92      0.85 o 
  -3   2  10      900.54      886.97     10.29 o 
  -2   2  10      158.58      150.28      3.74 o 
  -1   2  10       24.17       25.07      1.39 o 
   0   2  10       42.28       45.06      1.47 o 
   1   2  10        3.48        1.89      0.86 o 
   2   2  10      122.49      122.58      2.56 o 
   3   2  10       64.50       64.93      2.52 o 
   4   2  10       27.31       27.04      1.46 o 
   5   2  10       52.60       55.87      2.05 o 
   6   2  10       55.86       57.42      2.13 o 
   7   2  10       30.20       31.51      1.72 o 
   8   2  10        1.70        2.48      0.98 o 
   9   2  10        4.36        5.55      1.69 o 
 -13   3  10       16.12       17.19      1.72 o 
 -12   3  10        3.31        1.56      0.85 o 
 -11   3  10        0.84        0.85      0.95 o 
 -10   3  10       27.39       26.41      1.59 o 
  -9   3  10       71.15       72.98      5.19 o 
  -8   3  10       14.13       12.62      0.98 o 
  -7   3  10        2.05        1.46      0.55 o 
  -6   3  10        0.56        0.44      0.61 o 
  -5   3  10      194.13      188.27      3.41 o 
  -4   3  10       75.69       67.16      3.04 o 
  -3   3  10      126.88      127.28      2.30 o 
  -2   3  10       77.98       77.03      1.95 o 
  -1   3  10        8.92        9.04      0.83 o 
   0   3  10        1.59        2.04      0.62 o 
   1   3  10        4.16        3.79      0.71 o 
   2   3  10        0.38        0.40      0.58 o 
   3   3  10       28.80       29.01      1.35 o 
   4   3  10        6.96        6.43      1.25 o 
   5   3  10        1.83        4.17      0.94 o 
   6   3  10        0.00       -0.65      0.79 o 
   7   3  10        3.84        5.15      1.26 o 
   8   3  10        1.31        1.07      1.16 o 
 -13   4  10       12.60       14.71      1.68 o 
 -12   4  10       66.52       79.26      2.73 o 
 -11   4  10       27.79       34.83      1.82 o 
 -10   4  10       14.81       18.80      1.41 o 
  -9   4  10        0.10        0.53      0.60 o 
  -8   4  10        2.33        2.03      0.64 o 
  -7   4  10        0.00        0.63      0.72 o 
  -6   4  10       38.93       38.75      1.46 o 
  -5   4  10       96.10       84.11      3.08 o 
  -4   4  10       31.65       32.02      1.30 o 
  -3   4  10       32.56       28.25      1.58 o 
  -2   4  10       18.50       17.16      1.09 o 
  -1   4  10       17.63       14.72      1.53 o 
   0   4  10        5.63        7.93      0.85 o 
   1   4  10       14.21       12.30      1.12 o 
   2   4  10       18.54       16.79      1.14 o 
   3   4  10       89.45       78.39      2.40 o 
   4   4  10        5.78        3.66      0.82 o 
   5   4  10        0.37        0.46      0.82 o 
   6   4  10       53.49       57.71      2.61 o 
   7   4  10        6.39        6.10      1.24 o 
   8   4  10        0.03        0.10      1.15 o 
 -12   5  10        0.39        0.86      1.14 o 
 -11   5  10       18.41       25.97      1.75 o 
 -10   5  10        0.33        0.75      0.79 o 
  -9   5  10       10.29       14.00      1.12 o 
  -8   5  10       36.26       35.08      1.50 o 
  -7   5  10       46.36       49.07      1.70 o 
  -6   5  10        9.38       11.89      0.98 o 
  -5   5  10        8.17        8.14      0.89 o 
  -4   5  10        6.09        4.99      1.03 o 
  -3   5  10       20.15       23.13      1.54 o 
  -2   5  10        0.02        1.00      0.83 o 
  -1   5  10        3.14        1.65      0.69 o 
   0   5  10       17.19       21.28      1.23 o 
   1   5  10       26.16       20.24      1.24 o 
   2   5  10        3.15        3.17      0.80 o 
   3   5  10        0.45        1.02      0.68 o 
   4   5  10       12.01       10.68      1.08 o 
   5   5  10        0.01        1.80      1.10 o 
   6   5  10        0.81        1.34      1.01 o 
   7   5  10        6.36        7.83      1.46 o 
 -11   6  10       24.80       27.62      2.79 o 
 -10   6  10        3.39        4.85      1.02 o 
  -9   6  10       10.17       10.58      1.14 o 
  -8   6  10       18.44       19.65      1.28 o 
  -7   6  10        0.23        0.66      0.66 o 
  -6   6  10       10.45       12.86      1.39 o 
  -5   6  10        3.31        3.75      1.48 o 
  -4   6  10        0.27       -0.06      0.77 o 
  -3   6  10       10.90        9.15      1.19 o 
  -2   6  10        1.85        0.58      0.80 o 
  -1   6  10        4.02        5.35      1.00 o 
   0   6  10       13.14       10.30      1.03 o 
   1   6  10       13.84       11.91      1.12 o 
   2   6  10        2.75        3.51      0.88 o 
   3   6  10        1.18        0.12      0.79 o 
   4   6  10        0.42        0.06      0.78 o 
   5   6  10        0.33        0.48      0.90 o 
   6   6  10        1.26        0.49      1.14 o 
  -9   7  10        5.55        5.68      1.06 o 
  -8   7  10        0.89        1.82      0.89 o 
  -7   7  10        4.13        3.36      0.94 o 
  -6   7  10       46.27       48.41      2.23 o 
  -5   7  10       46.81       56.12      4.98 o 
  -4   7  10       19.40       20.99      1.67 o 
  -3   7  10       21.37       20.84      1.68 o 
  -2   7  10        0.25        1.50      0.94 o 
  -1   7  10        8.96        6.96      1.19 o 
   0   7  10        0.23       -0.31      0.99 o 
   1   7  10        1.96        1.88      0.87 o 
   2   7  10       13.90       13.76      1.28 o 
   3   7  10       12.96       19.35      1.45 o 
   4   7  10        1.56       -0.62      0.94 o 
  -7   8  10        5.52        8.05      1.68 o 
  -6   8  10        3.84        3.87      1.34 o 
  -5   8  10       32.89       34.98      2.16 o 
  -4   8  10        4.28        6.01      1.34 o 
  -3   8  10       34.47       35.67      2.16 o 
  -2   8  10        8.14       12.23      2.19 o 
  -1   8  10        6.44        7.80      1.49 o 
   0   8  10       23.51       27.86      2.01 o 
   1   8  10        1.50       -0.29      1.28 o 
   2   8  10        0.63        1.84      1.44 o 
 -13   1  11        4.59       10.72      1.88 o 
 -12   1  11        7.46       17.00      1.89 o 
 -11   1  11        7.64        7.16      1.80 o 
 -10   1  11       41.94       29.00      2.02 o 
  -9   1  11        2.57        0.61      0.83 o 
  -8   1  11        8.19        9.07      1.85 o 
  -7   1  11       30.70       26.46      2.62 o 
  -6   1  11       31.59       34.66      1.76 o 
  -5   1  11        1.97        3.36      1.10 o 
  -4   1  11       70.59       69.58      2.20 o 
  -3   1  11       25.59       27.30      1.48 o 
  -2   1  11       42.40       43.74      1.80 o 
  -1   1  11        7.32       10.44      1.08 o 
   0   1  11       20.06       18.43      1.30 o 
   1   1  11       22.18       22.04      2.54 o 
   2   1  11      136.68      146.37      4.42 o 
   3   1  11       44.01       42.79      2.33 o 
   4   1  11       11.07       13.27      2.47 o 
   5   1  11       19.33       23.15      1.95 o 
   6   1  11        3.29        2.58      1.99 o 
   7   1  11        0.27       -0.41      1.32 o 
 -13   2  11        0.14        0.07      2.09 o 
 -12   2  11        0.16        3.03      1.06 o 
 -11   2  11        1.14        0.15      0.83 o 
 -10   2  11        2.10        1.13      0.71 o 
  -9   2  11        2.71        2.51      0.87 o 
  -8   2  11       81.18       75.33      2.70 o 
  -7   2  11       66.71       64.00      2.81 o 
  -6   2  11       97.10       88.39      2.21 o 
  -5   2  11      174.20      161.84      3.14 o 
  -4   2  11       39.39       38.73      1.45 o 
  -3   2  11      225.52      224.98      3.89 o 
  -2   2  11       16.34       15.49      1.04 o 
  -1   2  11       42.80       45.76      1.58 o 
   0   2  11      101.58      106.14      2.47 o 
   1   2  11        1.62        2.83      0.73 o 
   2   2  11       59.14       61.44      3.19 o 
   3   2  11      174.68      183.09      4.09 o 
   4   2  11       41.05       41.27      2.57 o 
   5   2  11       43.75       44.66      3.08 o 
   6   2  11        6.82        8.49      1.24 o 
   7   2  11        0.03       -0.55      1.08 o 
 -12   3  11        6.83        8.51      1.38 o 
 -11   3  11        2.52        2.16      0.90 o 
 -10   3  11        0.00       -0.84      0.68 o 
  -9   3  11       62.74       64.82      2.31 o 
  -8   3  11        3.37        3.94      0.93 o 
  -7   3  11        1.55        2.50      0.71 o 
  -6   3  11        1.31        2.04      0.67 o 
  -5   3  11       84.49       85.98      2.18 o 
  -4   3  11        5.04        5.52      0.80 o 
  -3   3  11        0.19        0.46      0.74 o 
  -2   3  11        8.21       11.11      1.40 o 
  -1   3  11        4.12        2.54      0.72 o 
   0   3  11        3.75        2.87      0.76 o 
   1   3  11        1.20        0.61      0.67 o 
   2   3  11       75.50       77.59      2.83 o 
   3   3  11        6.50        4.16      0.97 o 
   4   3  11        2.53        3.65      1.04 o 
   5   3  11        0.96        0.73      0.91 o 
   6   3  11        1.69        0.96      1.08 o 
   7   3  11       10.11        9.56      2.19 o 
 -11   4  11        0.06       -0.31      0.95 o 
 -10   4  11        2.42        1.15      0.83 o 
  -9   4  11        0.61        0.74      0.80 o 
  -8   4  11        0.22        0.25      0.63 o 
  -7   4  11        7.82        7.12      1.07 o 
  -6   4  11        8.06        7.36      0.92 o 
  -5   4  11        1.54        1.83      0.71 o 
  -4   4  11        9.25        9.77      1.17 o 
  -3   4  11       22.93       22.59      1.53 o 
  -2   4  11       39.65       35.44      2.01 o 
  -1   4  11        8.77        6.32      0.88 o 
   0   4  11        3.38        4.10      0.82 o 
   1   4  11       22.38       20.87      1.54 o 
   2   4  11       21.81       19.51      1.52 o 
   3   4  11       10.57        8.68      1.06 o 
   4   4  11       18.75       19.81      1.60 o 
   5   4  11       18.00       17.84      1.85 o 
   6   4  11       24.93       25.72      3.58 o 
 -10   5  11       35.42       43.50      2.14 o 
  -9   5  11      114.95      127.38      3.71 o 
  -8   5  11        1.15        1.18      0.72 o 
  -7   5  11       21.11       24.22      1.37 o 
  -6   5  11        0.08       -0.13      0.69 o 
  -5   5  11        3.94        3.72      1.04 o 
  -4   5  11        7.68       10.57      1.25 o 
  -3   5  11        0.16        1.34      0.87 o 
  -2   5  11        4.61        4.10      0.98 o 
  -1   5  11       23.84       22.83      1.59 o 
   0   5  11        2.03        4.26      1.03 o 
   1   5  11        1.21        0.13      0.80 o 
   2   5  11        2.58        2.76      0.90 o 
   3   5  11        0.57       -0.70      0.78 o 
   4   5  11        0.01       -0.07      0.97 o 
   5   5  11        6.51        6.70      1.38 o 
  -9   6  11        6.04       10.93      2.30 o 
  -8   6  11        0.27       -0.22      0.77 o 
  -7   6  11        6.12        6.58      1.25 o 
  -6   6  11        1.23        0.47      0.89 o 
  -5   6  11       22.58       24.50      2.31 o 
  -4   6  11        2.30        1.23      1.05 o 
  -3   6  11        0.28        0.71      0.94 o 
  -2   6  11       30.06       38.71      3.08 o 
  -1   6  11       26.22       26.41      1.81 o 
   0   6  11        0.02        0.10      0.93 o 
   1   6  11        3.89        2.53      0.92 o 
   2   6  11        1.19        1.58      0.93 o 
   3   6  11        0.12       -0.90      0.92 o 
   4   6  11        4.43        6.21      1.25 o 
  -7   7  11        1.96        1.53      1.39 o 
  -6   7  11        0.33       -0.08      1.24 o 
  -5   7  11       22.21       27.44      2.02 o 
  -4   7  11        1.12        3.08      1.30 o 
  -3   7  11        2.57        4.93      1.61 o 
  -2   7  11       12.61       18.85      2.00 o 
  -1   7  11        3.91        3.03      1.21 o 
   0   7  11        0.71        1.20      1.20 o 
   1   7  11        0.01        0.65      1.34 o 
   2   7  11       16.93       15.08      1.55 o 
 -12   0  12        1.59        1.05      2.17 o 
 -11   0  12       16.84       16.03      2.64 o 
 -10   0  12        0.01        0.85      1.25 o 
  -8   0  12       28.20       23.66      2.62 o 
  -7   0  12       39.15       36.78      3.09 o 
  -6   0  12        0.00        0.30      1.32 o 
  -5   0  12        5.76        6.53      1.75 o 
  -4   0  12       13.87       14.69      1.54 o 
  -3   0  12      447.48      424.44      9.08 o 
  -2   0  12        0.21       -0.20      0.97 o 
  -1   0  12      576.79      557.46     16.43 o 
   1   0  12       59.59       58.08      4.06 o 
   2   0  12       46.46       52.29      4.01 o 
   3   0  12        3.65        2.57      1.97 o 
   4   0  12        8.66       12.19      2.57 o 
   5   0  12       25.05       28.65      3.47 o 
   6   0  12       20.32       28.60      3.84 o 
 -11   1  12       13.53       15.88      2.69 o 
 -10   1  12        1.31        2.25      1.13 o 
  -9   1  12       19.83       18.13      1.79 o 
  -8   1  12       38.45       38.58      2.22 o 
  -7   1  12        6.43        3.47      1.70 o 
  -6   1  12        0.51       -1.27      0.84 o 
  -5   1  12        3.64        4.04      0.94 o 
  -4   1  12        0.64       -0.01      0.77 o 
  -3   1  12      111.76      115.39      2.60 o 
  -2   1  12        6.11        7.40      1.38 o 
  -1   1  12      142.28      148.10      6.82 o 
   0   1  12       11.89       10.30      1.53 o 
   1   1  12        1.65        3.26      2.73 o 
   2   1  12       54.59       53.41      3.94 o 
   3   1  12        8.82        6.91      1.57 o 
   4   1  12       10.70       14.77      1.88 o 
   5   1  12        0.06       -0.14      1.50 o 
   6   1  12        6.56       13.34      3.22 o 
 -11   2  12        0.02       -1.58      1.10 o 
 -10   2  12       14.28       17.16      1.81 o 
  -9   2  12       40.67       32.22      2.13 o 
  -8   2  12       12.60       13.93      2.66 o 
  -7   2  12       12.77       11.56      1.98 o 
  -6   2  12        4.17        5.78      0.99 o 
  -5   2  12       23.39       21.92      1.41 o 
  -4   2  12       18.07       24.18      1.47 o 
  -3   2  12        2.00        1.41      1.03 o 
  -2   2  12        1.70        0.81      0.82 o 
  -1   2  12       43.52       39.79      1.90 o 
   0   2  12      141.52      156.86      3.82 o 
   1   2  12       35.67       38.80      5.05 o 
   2   2  12       32.45       29.78      2.24 o 
   3   2  12        0.24        0.85      1.20 o 
   4   2  12        1.74        1.11      1.37 o 
   5   2  12        0.61        2.42      1.64 o 
 -11   3  12        0.11       -0.02      1.17 o 
 -10   3  12        0.55        1.27      0.97 o 
  -9   3  12       35.20       44.16      2.41 o 
  -8   3  12        0.26        1.50      0.86 o 
  -7   3  12       68.01       77.17      2.82 o 
  -6   3  12       46.59       50.06      2.12 o 
  -5   3  12       10.23        9.36      1.01 o 
  -4   3  12       32.96       35.10      1.87 o 
  -3   3  12       11.17       10.80      1.51 o 
  -2   3  12        4.74        4.81      1.30 o 
  -1   3  12        6.50        6.24      0.99 o 
   0   3  12       16.56       15.42      1.21 o 
   1   3  12        0.05       -0.73      0.78 o 
   2   3  12       27.19       26.17      1.74 o 
   3   3  12        0.03        0.79      1.01 o 
   4   3  12        2.28        3.66      1.29 o 
   5   3  12       14.70       15.34      1.80 o 
 -10   4  12        2.50        5.48      1.33 o 
  -9   4  12       13.54       14.65      1.53 o 
  -8   4  12        6.26        7.88      2.35 o 
  -7   4  12       41.01       41.01      1.99 o 
  -6   4  12       89.27       90.50      2.46 o 
  -5   4  12       10.75       11.51      1.37 o 
  -4   4  12       42.87       46.64      2.11 o 
  -3   4  12        0.12       -0.82      0.99 o 
  -2   4  12        2.87        5.01      1.09 o 
  -1   4  12        8.28       14.15      2.83 o 
   0   4  12        6.15        7.93      1.20 o 
   1   4  12        1.43        0.56      0.81 o 
   2   4  12       17.12       22.67      1.48 o 
   3   4  12        1.08        1.06      1.14 o 
   4   4  12        3.58        5.94      1.40 o 
  -9   5  12        0.01       -0.23      1.08 o 
  -8   5  12        0.71        1.29      0.88 o 
  -7   5  12        9.78       11.70      1.55 o 
  -6   5  12        1.11        2.11      1.19 o 
  -5   5  12        2.94        5.76      1.50 o 
  -4   5  12       13.62       17.72      1.65 o 
  -3   5  12       17.08       22.54      4.50 o 
  -2   5  12        0.25        1.53      1.05 o 
  -1   5  12        0.75        1.30      1.06 o 
   0   5  12        0.41       -0.47      0.95 o 
   1   5  12        0.70       -0.28      0.91 o 
   2   5  12        2.08        2.94      1.07 o 
   3   5  12        0.01       -1.19      1.05 o 
  -7   6  12       11.61       11.63      1.69 o 
  -6   6  12        1.84        3.77      1.40 o 
  -5   6  12       17.86       23.53      1.97 o 
  -4   6  12        8.39        7.95      1.51 o 
  -3   6  12       15.20       13.45      1.99 o 
  -2   6  12        1.38        3.06      1.28 o 
  -1   6  12        3.96        7.00      1.83 o 
   0   6  12        5.31        4.58      1.43 o 
   1   6  12        1.47        2.33      1.64 o 
 -10   1  13       21.41       29.41      2.46 o 
  -9   1  13        8.28       10.17      3.04 o 
  -8   1  13        0.01       -0.17      0.99 o 
  -7   1  13       47.77       50.64      2.62 o 
  -6   1  13        3.74        3.27      1.80 o 
  -5   1  13       18.51       24.17      4.28 o 
  -4   1  13       32.86       39.49      1.90 o 
  -3   1  13       25.96       29.43      2.92 o 
  -2   1  13        0.26        1.63      0.92 o 
  -1   1  13       38.39       39.05      3.59 o 
   0   1  13        0.41       -0.28      1.16 o 
   1   1  13       14.26       15.87      1.97 o 
   2   1  13       17.29       15.28      1.98 o 
   3   1  13        3.70        3.87      1.71 o 
  -9   2  13       21.98       24.88      2.14 o 
  -8   2  13        0.75        1.60      1.19 o 
  -7   2  13        7.77        4.10      1.22 o 
  -6   2  13        3.16        3.46      1.17 o 
  -5   2  13        0.05       -0.40      1.09 o 
  -4   2  13        0.50        0.94      1.50 o 
  -3   2  13        0.77        0.63      1.04 o 
  -2   2  13        3.57        4.85      1.16 o 
  -1   2  13       57.19       57.81      2.39 o 
   0   2  13        3.02        2.86      1.39 o 
   1   2  13       60.77       62.10      3.98 o 
   2   2  13       12.07       11.66      1.95 o 
   3   2  13        0.00        0.91      1.55 o 
  -8   3  13       40.73       40.37      2.48 o 
  -7   3  13        2.63        4.33      1.32 o 
  -6   3  13       14.36       17.93      2.01 o 
  -5   3  13       23.10       20.40      2.03 o 
  -4   3  13        9.69       11.21      1.72 o 
  -3   3  13        1.34       -0.03      1.19 o 
  -2   3  13        0.11       -0.98      1.03 o 
  -1   3  13        8.48        9.88      1.39 o 
   0   3  13        0.46        0.40      1.11 o 
   1   3  13       53.07       56.09      3.14 o 
   2   3  13        3.51        7.39      1.87 o 
  -7   4  13        3.11        2.16      1.45 o 
  -6   4  13       17.51       17.42      2.23 o 
  -5   4  13        1.11        0.33      1.11 o 
  -4   4  13        0.44        0.63      1.13 o 
  -3   4  13       12.52       16.67      1.80 o 
  -2   4  13       18.50       22.87      1.98 o 
  -1   4  13        5.46        4.34      1.33 o 
   0   4  13        6.20        6.81      1.26 o 
   1   4  13        8.23        8.51      1.33 o 
  -4   5  13        0.13        0.64      1.48 o 
  -3   5  13        0.75        3.04      1.40 o 
  -2   5  13       42.97       54.46      3.23 o 
  -6   0  14        0.55       -0.27      1.75 o 
  -5   0  14        0.19       -0.65      1.72 o 
  -2   0  14        0.06        1.50      1.92 o 
  -1   0  14        0.12        0.32      1.70 o 
  -6   1  14       30.04       43.43      2.54 o 
  -5   1  14        3.07        4.24      2.12 o 
  -4   1  14        0.01        1.07      1.82 o 
  -3   1  14        0.90        1.05      1.77 o 
  -2   1  14        5.48        5.96      2.39 o 
  -1   1  14        8.20       11.12      2.89 o 
  -5   2  14        6.09        3.92      2.37 o 
  -4   2  14        0.24       -0.92      1.31 o 
  -3   2  14       16.45       17.64      2.05 o 
  -2   2  14        5.50        6.33      2.57 o 
                                                 
